# Supplementary material for: Evaluation of the static and dynamic assistive torque of a passive upper limb occupational exoskeleton
Source: Wearable Technol. 2025 Apr 15;6:e19. doi: 10.1017/wtc.2025.8 (PMC12034577; doi:10.1017/wtc.2025.8)
Supplement: Ricard et al. supplementary material 1 — Ricard et al. supplementary material [file S2631717625000088sup001.zip]

Archive with 18 entries (18 files):
- Article evaluation.bib
- Bench_Figure 2.PNG
- Boxplot_Figure 4.png
- CUP-JNL-WTC.CLS
- CUP_Logo.pdf
- CrossRef-logo.pdf
- DataMath_Logo.pdf
- EXT.png
- Exo_Figure 1.png
- FLE1.png
- FLE2.png
- STA 1.png
- STA 2.png
- Sample.bbl
- Sample.tex
- Torque_angle_Figure 3.png
- WTC_article_logo.eps
- orcid_logo.pdf
