# Supplementary material for: Evaluation of the static and dynamic assistive torque of a passive upper limb occupational exoskeleton
Source: Wearable Technol. 2025 Apr 15;6:e19. doi: 10.1017/wtc.2025.8 (PMC12034577; doi:10.1017/wtc.2025.8)
Supplement: Ricard et al. supplementary material 1 — Ricard et al. supplementary material [file S2631717625000088sup001.zip › Article evaluation.bib]

@article{fritzsche_assessing_2021,
	title = {Assessing the efficiency of exoskeletons in physical strain reduction by biomechanical simulation with {AnyBody} Modeling System},
	volume = {2},
	issn = {2631-7176},
	url = {https://www.cambridge.org/core/journals/wearable-technologies/article/assessing-the-efficiency-of-exoskeletons-in-physical-strain-reduction-by-biomechanical-simulation-with-anybody-modeling-system/69039740C75D0994CF1891011E2CB0CC},
	doi = {10.1017/wtc.2021.5},
	abstract = {{IntroductionRecently}, many industrial exoskeletons for supporting workers in heavy physical tasks have been developed. However, the efficiency of exoskeletons with regard to physical strain reduction has not been fully proved, yet. Several laboratory and field studies have been conducted, but still more data, that cannot be obtained solely by behavioral experiments, are needed to investigate effects on the human body.{MethodsThis} paper presents an approach to extend laboratory and field research with biomechanical simulations using the {AnyBody} Modeling System. Based on a dataset recorded in a laboratory experiment with 12 participants using the exoskeleton Paexo Shoulder in an overhead task, the same situation was reproduced in a virtual environment and analyzed with biomechanical simulation.{ResultsSimulation} results indicate that the exoskeleton substantially reduces muscle activity and joint reaction forces in relevant body areas. Deltoid muscle activity and glenohumeral joint forces in the shoulder were decreased between 54 and 87\%. Simultanously, no increases of muscle activity and forces in other body areas were observed.{DiscussionThis} study demonstrates how a simulation framework could be used to evaluate changes in internal body loads as a result of wearing exoskeletons. Biomechanical simulation results widely agree with experimental measurements in the previous laboratory experiment and supplement such by providing an insight into effects on the human musculoskeletal system. They confirm that Paexo Shoulder is an effective device to reduce physical strain in overhead tasks. The framework can be extended with further parameters, allowing investigations for product design and evaluation.},
	journaltitle = {Wearable Technologies},
	author = {Fritzsche, Lars and Galibarov, Pavel E. and Gärtner, Christian and Bornmann, Jonas and Damsgaard, Michael and Wall, Rudolf and Schirrmeister, Benjamin and Gonzalez-Vargas, Jose and Pucci, Daniele and Maurice, Pauline and Ivaldi, Serena and Babič, Jan},
	urldate = {2022-05-13},
	date = {2021},
	langid = {english},
	note = {Publisher: Cambridge University Press},
	keywords = {{AnyBody} Modeling System, biomechanical simulation, exoskeleton, musculoskeletal modeling, Paexo shoulder},
	file = {Full Text PDF:C\:\\Users\\etienne.ricard\\Zotero\\storage\\XZWR9EZP\\Fritzsche et al. - 2021 - Assessing the efficiency of exoskeletons in physic.pdf:application/pdf;Snapshot:C\:\\Users\\etienne.ricard\\Zotero\\storage\\G4KMM8KM\\69039740C75D0994CF1891011E2CB0CC.html:text/html},
}

@report{asgari_design_2020,
	title = {Design and Performance Evaluation of a Wearable Passive Cable-driven Shoulder Exoskeleton},
	rights = {© 2020, Posted by Cold Spring Harbor Laboratory. This pre-print is available under a Creative Commons License (Attribution-{NonCommercial}-{NoDerivs} 4.0 International), {CC} {BY}-{NC}-{ND} 4.0, as described at http://creativecommons.org/licenses/by-nc-nd/4.0/},
	url = {https://www.biorxiv.org/content/10.1101/2020.05.29.096453v2},
	abstract = {The mechanical assistance provided by exoskeletons could potentially replace, assist, or rehabilitate upper extremity function in patients with mild to moderate shoulder disability to perform activities of daily living. While many exoskeletons are “active” (e.g. motorized), mechanically passive exoskeletons may be a more practical and affordable solution to meet a growing clinical need for continuous, home-based movement assistance. In the current study, we designed, fabricated, and evaluated the performance of a wearable, passive, cable-driven shoulder exoskeleton ({WPCSE}) prototype. An innovative feature of the {WPCSE} is a modular spring-cam-wheel system that can be custom designed to compensate for any proportion of the shoulder elevation moment due to gravity over a large range of shoulder motion. The force produced by the spring-cam-wheel system is transmitted over the superior aspect of the shoulder to an arm cuff through a Bowden cable. The results from mechanical evaluation revealed that the modular spring-cam-wheel system could successfully produce an assistive positive shoulder elevation moment that matched the desired, theoretical moment. However, when measured from the physical {WPCSE} prototype, the moment was lower (up to 30\%) during positive shoulder elevation and higher (up to 120\%) during negative shoulder elevation due primarily to friction. Even so, our biomechanical evaluation showed that the {WPCSE} prototype reduced the root mean square (up to 35\%) and peak (up to 33\%) muscular activity, as measured by electromyography, of several muscles crossing the shoulder during shoulder elevation and horizontal adduction/abduction movements. These preliminary results suggest that our {WPCSE} may be suitable for providing movement assistance to people with shoulder disability.},
	pages = {2020.05.29.096453},
	institution = {{bioRxiv}},
	author = {Asgari, Morteza and Phillips, Elizabeth A. and Dalton, Britt M. and Rudl, Jennifer L. and Crouch, Dustin L.},
	urldate = {2022-05-25},
	date = {2020-06-02},
	langid = {english},
	doi = {10.1101/2020.05.29.096453},
	note = {Section: New Results
Type: article},
	file = {Full Text PDF:C\:\\Users\\etienne.ricard\\Zotero\\storage\\Q52HIAGP\\Asgari et al. - 2020 - Design and Performance Evaluation of a Wearable Pa.pdf:application/pdf;Snapshot:C\:\\Users\\etienne.ricard\\Zotero\\storage\\J5UPEKAD\\2020.05.29.096453v2.html:text/html},
}

@article{zhou_model-based_2021,
	title = {Model-Based Comparison of Passive and Active Assistance Designs in an Occupational Upper Limb Exoskeleton for Overhead Lifting},
	volume = {9},
	issn = {2472-5838},
	url = {https://doi.org/10.1080/24725838.2021.1954565},
	doi = {10.1080/24725838.2021.1954565},
	abstract = {{OCCUPATIONAL} {APPLICATIONSIn} recent years, various upper limb exoskeletons have been developed aiming to support industrial workers for a range of tasks and reduce risks of work-related musculoskeletal disorders. Most commercially available upper limb exoskeletons are passive systems that use compliant elements such as springs or elastic components to store and release energy to assist the user’s motion. In contrast, many active exoskeletons, which are typically comprised of one or more powered actuators to provide joint assistance, are still in the research and development stages. Nevertheless, the functions and efficacy of various exoskeleton systems need to be further compared and assessed. This study presents a model-based approach to evaluate different designs of passive and active assistance and demonstrates the benefits of both assistance methods in an overhead lifting task. In addition, the modeling and simulation indicate the potential advantages of using the active assistance, based on electromyography.},
	pages = {167--185},
	number = {3},
	journaltitle = {{IISE} Transactions on Occupational Ergonomics and Human Factors},
	author = {Zhou, Xianlian and Zheng, Liying},
	urldate = {2022-05-25},
	date = {2021-10-02},
	pmid = {34254566},
	note = {Number: 3-4
Publisher: Taylor \& Francis
\_eprint: https://doi.org/10.1080/24725838.2021.1954565},
	keywords = {musculoskeletal model, human-exoskeleton interaction, Overhead lifting, upper limb exoskeleton},
	file = {Full Text PDF:C\:\\Users\\etienne.ricard\\Zotero\\storage\\5GQU759Y\\Zhou et Zheng - 2021 - Model-Based Comparison of Passive and Active Assis.pdf:application/pdf;Snapshot:C\:\\Users\\etienne.ricard\\Zotero\\storage\\AMD3DAWR\\24725838.2021.html:text/html},
}

@article{moeller_effects_2022,
	title = {Effects of Upper-Limb Exoskeletons Designed for Use in the Working Environment—A Literature Review},
	volume = {9},
	issn = {2296-9144},
	url = {https://www.frontiersin.org/articles/10.3389/frobt.2022.858893},
	doi = {https://doi.org/10.3389/frobt.2022.858893},
	abstract = {Introduction: Many employees report high physical strain from overhead work and resulting musculoskeletal disorders. The consequences of these conditions extend far beyond everyday working life and can severely limit the quality of life of those affected. One solution to this problem may be the use of upper-limb exoskeletons, which are supposed to relieve the shoulder joint in particular. The aim of this literature review was to provide an overview of the use and efficacy of exoskeletons for upper extremities in the working environment.Methods: A literature review was conducted using the {PICO} scheme and the {PRISMA} statement. To this end, a systematic search was performed in the {PubMed}, Web of Science and Scopus databases in May 2020 and updated in February 2022. The obtained studies were screened using previously defined inclusion and exclusion criteria and assessed for quality. Pertinent data were then extracted from the publications and analyzed with regard to type of exoskeleton used as well as efficacy of exoskeleton use.Results: 35 suitable studies were included in the review. 18 different exoskeletons were examined. The majority of the exoskeletons only supported the shoulder joint and were used to assist individuals working at or above shoulder level. The main focus of the studies was the reduction of muscle activity in the shoulder area. Indeed, 16 studies showed a reduced activity in the deltoid and trapezius muscles after exoskeleton use. Kinematically, a deviation of the movement behavior could be determined in some models. In addition, study participants reported perceived reduction in exertion and discomfort.Discussion: Exoskeletons for upper extremities may generate significant relief for the intended tasks, but the effects in the field (i.e., working environment) are less pronounced than in the laboratory setting. This may be due to the fact that not only overhead tasks but also secondary tasks have to be performed in the field. In addition, currently available exoskeletons do not seem to be suitable for all overhead workplaces and should always be assessed in the human-workplace context. Further studies in various settings are required that should also include more females and older people.},
	journaltitle = {Frontiers in Robotics and {AI}},
	author = {Moeller, Tobias and Krell-Roesch, Janina and Woll, Alexander and Stein, Thorsten},
	urldate = {2022-08-01},
	date = {2022},
	file = {Full Text PDF:C\:\\Users\\etienne.ricard\\Zotero\\storage\\9XH49XDH\\Moeller et al. - 2022 - Effects of Upper-Limb Exoskeletons Designed for Us.pdf:application/pdf},
}

@article{van_engelhoven_evaluation_2018,
	title = {Evaluation of an adjustable support shoulder exoskeleton on static and dynamic overhead tasks},
	volume = {62},
	issn = {2169-5067},
	url = {https://doi.org/10.1177/1541931218621184},
	doi = {10.1177/1541931218621184},
	abstract = {Introduction: Les tâches aériennes augmentent le risque de troubles musculo-squelettiques liés au travail pour les travailleurs de l’industrie. Un exosquelette de support d’épaule avec un couple réglable et dépendant de l’angle (appelé {shoulderX} dans cet article pour plus de brièveté) a été conçu et construit au laboratoire d’ingénierie humaine et de robotique de l’Université de Californie à Berkeley pour les travailleurs effectuant des tâches aériennes. {shoulderX} a été conçu spécifiquement pour réduire l’exposition à de grandes forces d’effort musculaire sur le complexe de l’épaule à partir du travail aérien. Méthode: Nous avons évalué {shoulderX} en mesurant l’activation musculaire du trapèze supérieur ({UT}), du deltoïde antérieur ({AD}), du triceps à longue tête ({TR}) et de l’infraspinatus ({IF}) lors de tâches aériennes statiques et dynamiques. Treize sujets masculins ayant de l’expérience dans les industries de la construction ou de la fabrication ont été recrutés pour effectuer des tâches aériennes à l’aide d’outils légers (0,45 kg) et lourds (2,25 kg) avec quatre niveaux de support d’exosquelette (0, 8,5, 13,0, 20,0 Nm de couple de crête). Résultats: Dans toutes les conditions, l’activité musculaire fléchisseuse de l’épaule du porteur de {UT}, {AD} a été réduite avec une force croissante de l’é{pauleX} jusqu’à 80\%. Les sujets ont unanimement préféré l’utilisation de l’é{pauleX} à la condition non assistée pour tous les types de tâches (tâches aériennes statiques et dynamiques) et les poids des outils (0,45 kg et 2,25 kg). Conclusion: {shoulderX} réduit l’activité musculaire primaire du porteur dans le travail statique et dynamique au-dessus de la tête et se traduit par un modèle plus souhaitable et équilibré d’activation complexe de l’épaule. Cette enquête indique que {shoulderX} réduit le risque de blessures à l’épaule liées au travail pendant les tâches aériennes.},
	pages = {804--808},
	number = {1},
	journaltitle = {Proceedings of the Human Factors and Ergonomics Society Annual Meeting},
	shortjournal = {Proceedings of the Human Factors and Ergonomics Society Annual Meeting},
	author = {Van Engelhoven, Logan and Poon, Nathan and Kazerooni, Homayoon and Barr, Alan and Rempel, David and Harris-Adamson, Carisa},
	urldate = {2022-08-20},
	date = {2018-09-01},
	langid = {english},
	note = {Number: 1
Publisher: {SAGE} Publications Inc},
	file = {SAGE PDF Full Text:C\:\\Users\\etienne.ricard\\Zotero\\storage\\S8FSHVFB\\Van Engelhoven et al. - 2018 - Évaluation d’un exosquelette d’épaule de support r.pdf:application/pdf},
}

@article{sylla_ergonomic_2014,
	title = {Ergonomic contribution of {ABLE} exoskeleton in automotive industry},
	volume = {44},
	issn = {0169-8141},
	url = {https://www.sciencedirect.com/science/article/pii/S0169814114000833},
	doi = {10.1016/j.ergon.2014.03.008},
	abstract = {In {PSA} Peugeot Citroen factories, high precision requirements of workstations make them being manual. One of the main goal of the car manufacturer is to minimize the pain of workers while maintaining high efficiency of production lines. Consequently, assisting operators with an exoskeleton is a potential solution for improving ergonomics of painful workstations while respecting industrial constraints. To determine ergonomic performances of an exoskeleton, human joint angles and torques, ground reaction forces, and duration of operations are analysed for eight subjects performing a representative screwing task. Experiments were performed using {ABLE} upper-limb exoskeleton, developed by the French Atomic Energy Commission ({CEA}), which has the functionality to compensate arm and tools loads. Results show a clear reduction of the sum of the joints torques, up to 38.9\%, given by {ABLE} supply and invite to make concrete the use of exoskeletons in car assembly lines.
Relevance to industry
In industries, workers performing manual operations are subjected to musculoskeletal disorders ({MSD}). The usage of robotic devices such as exoskeletons might then be a relevant solution to reduce workers pain and prevent {MSD}. The paper describes how to assess ergonomic performances of such robotic devices for a future usage in industry.},
	pages = {475--481},
	number = {4},
	journaltitle = {International Journal of Industrial Ergonomics},
	shortjournal = {International Journal of Industrial Ergonomics},
	author = {Sylla, Nahema and Bonnet, Vincent and Colledani, Frédéric and Fraisse, Philippe},
	urldate = {2022-08-23},
	date = {2014-07-01},
	langid = {english},
	note = {Number: 4},
	keywords = {Ergonomics, Automotive industry, Cobot, Intelligent assist device ({IAD}), Upper limb exoskeleton},
	file = {ScienceDirect Full Text PDF:C\:\\Users\\etienne.ricard\\Zotero\\storage\\5JXY5SBZ\\Sylla et al. - 2014 - Ergonomic contribution of ABLE exoskeleton in auto.pdf:application/pdf;ScienceDirect Snapshot:C\:\\Users\\etienne.ricard\\Zotero\\storage\\6AIWHM66\\S0169814114000833.html:text/html},
}

@article{pacifico_evaluation_2023,
	title = {Evaluation of a spring-loaded upper-limb exoskeleton in cleaning activities},
	volume = {106},
	issn = {0003-6870},
	url = {https://www.sciencedirect.com/science/article/pii/S0003687022002009},
	doi = {10.1016/j.apergo.2022.103877},
	abstract = {In the past few years, companies have started considering the adoption of upper-limb occupational exoskeletons as a solution to reduce the health and cost issues associated with work-related shoulder overuse injuries. Most of the previous research studies have evaluated the efficacy of these devices in laboratories by measuring the reduction in muscle exertion resulting from device use in stereotyped tasks and controlled conditions. However, to date, uncertainties exist about generalizing laboratory results to more realistic conditions of use. The current study aims to investigate the in-field efficacy (through electromyography and perceived exertion), usability, and acceptance of a commercial spring-loaded upper-limb exoskeleton in cleaning job activities. The operators were required to maintain prolonged overhead postures while holding and moving a pole equipped with tools for window and ceiling cleaning. Compared to the normal working condition, the exoskeleton significantly reduced the total shoulder muscle activity (∼17\%), the activity of the anterior deltoid (∼26\%), medial deltoid (∼28\%), and upper trapezius (∼24\%). With the exoskeleton, the operators perceived reduced global effort (∼17\%) as well as a reduced local effort in the shoulder (∼18\%), arm (∼22\%), upper back (∼14\%), and lower back (∼16\%). The beneficial effect of the exoskeleton and its suitability in cleaning settings are corroborated by the acceptance and usability scores assigned by operators, which averaged ∼5.5 out of 7 points. To the authors' knowledge, this study is the first to present an experience of exoskeleton use in cleaning contexts. The outcomes of this research invite further studies to test occupational exoskeletons in various realistic applications to foster scientific-grounded ergonomic evaluations and encourage the informed adoption of the technology.},
	pages = {103877},
	journaltitle = {Applied Ergonomics},
	shortjournal = {Applied Ergonomics},
	author = {Pacifico, Ilaria and Aprigliano, Federica and Parri, Andrea and Cannillo, Giusi and Melandri, Ilaria and Sabatini, Angelo Maria and Violante, Francesco Saverio and Molteni, Franco and Giovacchini, Francesco and Vitiello, Nicola and Crea, Simona},
	urldate = {2022-10-04},
	date = {2023-01-01},
	langid = {english},
	keywords = {Muscular activity reduction, Occupational exoskeleton, Shoulder support, Cleaning, In-field evaluation},
	file = {ScienceDirect Full Text PDF:C\:\\Users\\etienne.ricard\\Zotero\\storage\\2Q4YKM5R\\Pacifico et al. - 2023 - Evaluation of a spring-loaded upper-limb exoskelet.pdf:application/pdf;ScienceDirect Snapshot:C\:\\Users\\etienne.ricard\\Zotero\\storage\\KZN3ZZAJ\\S0003687022002009.html:text/html},
}

@article{slade_personalizing_2022,
	title = {Personalizing exoskeleton assistance while walking in the real world},
	volume = {610},
	issn = {0028-0836},
	url = {https://www.ncbi.nlm.nih.gov/pmc/articles/PMC9556303/},
	doi = {10.1038/s41586-022-05191-1},
	abstract = {Personalized exoskeleton assistance provides users with the largest improvements in walking speed and energy economy– but requires lengthy tests under unnatural laboratory conditions. Here we show that exoskeleton optimization can be performed rapidly and under real-world conditions. We designed a portable ankle exoskeleton based on insights from tests with a versatile laboratory testbed. We developed a data-driven method for optimizing exoskeleton assistance outdoors using wearable sensors and found that it was equally effective as laboratory methods, but identified optimal parameters four times faster. We performed real-world optimization using data collected during many short bouts of walking at varying speeds. Assistance optimized during one hour of naturalistic walking in a public setting increased self-selected speed by 9 ± 4\% and reduced the energy used to travel a given distance by 17 ± 5\% compared with normal shoes. This assistance reduced metabolic energy consumption by 23 ± 8\% when participants walked on a treadmill at a standard speed of 1.5 m s−1. Human movements encode information that can be used to personalize assistive devices and enhance performance., A portable ankle exoskeleton uses a data-driven method and wearable sensors to adapt to the user as they walk in a natural setting.},
	pages = {277--282},
	number = {7931},
	journaltitle = {Nature},
	shortjournal = {Nature},
	author = {Slade, Patrick and Kochenderfer, Mykel J. and Delp, Scott L. and Collins, Steven H.},
	urldate = {2022-11-03},
	date = {2022},
	pmid = {36224415},
	pmcid = {PMC9556303},
	file = {PubMed Central Full Text PDF:C\:\\Users\\etienne.ricard\\Zotero\\storage\\9B74C98C\\Slade et al. - 2022 - Personalizing exoskeleton assistance while walking.pdf:application/pdf},
}

@article{panariello_biomechanical_2022,
	title = {Biomechanical analysis of the upper body during overhead industrial tasks using electromyography and motion capture integrated with digital human models},
	volume = {16},
	issn = {1955-2505},
	url = {https://doi.org/10.1007/s12008-022-00862-9},
	doi = {10.1007/s12008-022-00862-9},
	abstract = {In this paper, we present a biomechanical analysis of the upper body, which includes upper-limb, neck and trunk, during the execution of overhead industrial tasks. The analysis is based on multiple performance metrics obtained from a biomechanical analysis of the worker during the execution of a specific task, i.e. an overhead drilling task, performed at different working heights. The analysis enables a full description of human movement and internal load state during the execution of the task, thought the evaluation of joint angles, joint torques and muscle activations. A digital human model is used to simulate and replicate the worker’s task in a virtual environment. The experiments were conduced in laboratory setting, where four subjects, with different anthropometric characteristics, have performed 48 drilling tasks in two different working heights defined as low configuration and middle configuration. The results of analysis have impact on providing the best configuration of the worker within the industrial workplace and/or providing guidelines for developing assistance devices which can reduce the physical overloading acting on the worker’s body.},
	pages = {733--752},
	number = {2},
	journaltitle = {International Journal on Interactive Design and Manufacturing ({IJIDeM})},
	shortjournal = {Int J Interact Des Manuf},
	author = {Panariello, Dario and Grazioso, Stanislao and Caporaso, Teodorico and Palomba, Angela and Di Gironimo, Giuseppe and Lanzotti, Antonio},
	urldate = {2023-01-03},
	date = {2022-06-01},
	langid = {english},
	keywords = {Biomechanics, Ergonomics, Electromyography, Digital human models, Industry, Overhead tasks},
	file = {Full Text PDF:C\:\\Users\\etienne.ricard\\Zotero\\storage\\9LNLX4HI\\Panariello et al. - 2022 - Biomechanical analysis of the upper body during ov.pdf:application/pdf},
}

@article{barthelme_association_2021,
	title = {Association between working in awkward postures, in particular overhead work, and pain in the shoulder region in the context of the 2018 {BIBB}/{BAuA} Employment Survey},
	volume = {22},
	issn = {1471-2474},
	url = {https://doi.org/10.1186/s12891-021-04482-4},
	doi = {10.1186/s12891-021-04482-4},
	abstract = {Musculoskeletal disorders are the leading cause of work-related sick leave and incur substantial socioeconomic costs. With the aging of our society and employees, the problem is exacerbating, and prevention is becoming increasingly important. According to previous studies, exposure to awkward postures, such as overhead work, is associated with musculoskeletal problems.},
	pages = {624},
	number = {1},
	journaltitle = {{BMC} Musculoskeletal Disorders},
	shortjournal = {{BMC} Musculoskelet Disord},
	author = {Barthelme, Julia and Sauter, Martha and Mueller, Charlotte and Liebers, Falk},
	urldate = {2023-01-03},
	date = {2021-07-15},
	langid = {english},
	keywords = {{BLOSSFELD}’s job classification, Cross-sectional study, Musculoskeletal disorders, Occupational groups, Overhead work},
	file = {Full Text PDF:C\:\\Users\\etienne.ricard\\Zotero\\storage\\YGJ876CH\\Barthelme et al. - 2021 - Association between working in awkward postures, i.pdf:application/pdf},
}

@article{koopman_effects_2019,
	title = {Effects of a passive exoskeleton on the mechanical loading of the low back in static holding tasks},
	volume = {83},
	issn = {0021-9290},
	url = {https://www.sciencedirect.com/science/article/pii/S0021929018308686},
	doi = {10.1016/j.jbiomech.2018.11.033},
	abstract = {With mechanical loading as the main risk factor for {LBP} in mind, exoskeletons are designed to reduce the load on the back by taking over a part of the required moment. The present study assessed the effect of a passive exoskeleton on back and abdominal muscle activation, hip and lumbar flexion and on the contribution of both the human and the exoskeleton to the L5/S1 net moment, during static bending at five different hand heights. Two configurations of the exoskeleton ({LOW} \& {HIGH}) differing in angle-torque characteristics were tested. L5/S1 moments generated by the subjects were significantly reduced (15–20\% for the most effective type) at all hand heights. {LOW} generated 4–11 Nm more support than {HIGH} at 50\%, 25\% and 0\% upright stance hand height and {HIGH} generated 4–5 Nm more support than {LOW} at 100\% and 75\%. Significant reductions (11–57\%) in back muscle activity were found compared to {WITHOUT} for both exoskeletons for some conditions. However, {EMG} reductions compared to {WITHOUT} were highly variable across subjects and not always significant. The device allowed for substantial lumbar bending (up to 70°) so that a number of participants showed the flexion-relaxation phenomenon, which prevented further reduction of back {EMG} by the device and even an increase from 2\% to 6\% {MVC} in abdominal activity at 25\% hand height. These results indicate that flexion relaxation and its interindividual variation should be considered in future exoskeleton developments.},
	pages = {97--103},
	journaltitle = {Journal of Biomechanics},
	shortjournal = {Journal of Biomechanics},
	author = {Koopman, Axel S. and Kingma, Idsart and Faber, Gert S. and de Looze, Michiel P. and van Dieën, Jaap H.},
	urldate = {2023-02-16},
	date = {2019-01-23},
	langid = {english},
	keywords = {Passive exoskeletons, Low-back pain, Mechanical loading, Static holding},
	file = {ScienceDirect Full Text PDF:C\:\\Users\\etienne.ricard\\Zotero\\storage\\4W9IU2TN\\Koopman et al. - 2019 - Effects of a passive exoskeleton on the mechanical.pdf:application/pdf;ScienceDirect Snapshot:C\:\\Users\\etienne.ricard\\Zotero\\storage\\9BF8RX7P\\S0021929018308686.html:text/html},
}

@article{linnenberg_industrial_2022,
	title = {Industrial exoskeletons for overhead work: Circumferential pressures on the upper arm caused by the physical human-machine-interface},
	volume = {101},
	issn = {0003-6870},
	url = {https://www.sciencedirect.com/science/article/pii/S0003687022000291},
	doi = {10.1016/j.apergo.2022.103706},
	shorttitle = {Industrial exoskeletons for overhead work},
	abstract = {This study investigated the pressures occurring within the arm human-machine-interfaces ({HMI}) of four different exoskeletons that support static and dynamic work at or above head level, and the effects of the {HMI} on neurovascular supply of the upper extremity using an orthopedic provocation maneuver with raised arms with and without the exoskeletons. Decreased time in the provocation maneuver with exoskeletons indicated a negative effect of the {HMIs} on the vascular and neural supply of the arm. Average pressure in the static situation was 3.2 ± 0.7 {kPa} and 4.4 ± 0.4 {kPa} with regular peak values of 6.5 ± 0.5 {kPa} in the dynamic task. These pressures were significantly higher than the pressure values that guarantee adequate tissue oxygenation. It remains unknown whether the way exoskeletons apply pressure affects vascular and neural supply to the arms, or whether the regular unloading during dynamic activity has a neutralizing effect.},
	pages = {103706},
	journaltitle = {Applied Ergonomics},
	shortjournal = {Applied Ergonomics},
	author = {Linnenberg, Christine and Weidner, Robert},
	urldate = {2023-05-16},
	date = {2022-05-01},
	langid = {english},
	keywords = {Overhead work, Circumferential compression, Physical human-machine-interface, Upper arm},
	file = {ScienceDirect Full Text PDF:C\:\\Users\\etienne.ricard\\Zotero\\storage\\B5XGYTR5\\Linnenberg et Weidner - 2022 - Industrial exoskeletons for overhead work Circumf.pdf:application/pdf;ScienceDirect Snapshot:C\:\\Users\\etienne.ricard\\Zotero\\storage\\FEJIFFLY\\S0003687022000291.html:text/html},
}

@article{blache_effects_2015,
	title = {Effects of height and load weight on shoulder muscle work during overhead lifting task},
	volume = {58},
	issn = {0014-0139},
	url = {https://doi.org/10.1080/00140139.2014.980336},
	doi = {10.1080/00140139.2014.980336},
	abstract = {Few musculoskeletal models are available to assess shoulder deeper muscle demand during overhead lifting tasks. Our objective was to implement a musculoskeletal model to assess the effect of lifting height and load on shoulder muscle work. A musculoskeletal model scaled from 15 male subjects was used to calculate shoulder muscle work during six lifting tasks. Boxes containing three different loads (6, 12 and 18 kg) were lifted by the subjects from the waist to shoulder or eye level. After optimisation of the maximal isometric force of the model's muscles, the bio-fidelity of the model was improved by 19\%. The latter was able to reproduce the subjects’ lifting movements. Mechanical work of the rotator cuff muscles, upper trapezius and anterior deltoid was increased with lifting load and height augmentation. In conclusion, the use of a musculoskeletal model validated by electromyography enabled to evaluate the muscle demand of deep muscles during lifting tasks.},
	pages = {748--761},
	number = {5},
	journaltitle = {Ergonomics},
	author = {Blache, Y. and Desmoulins, L. and Allard, P. and Plamondon, A. and Begon, M.},
	urldate = {2023-06-02},
	date = {2015-05-04},
	pmid = {25403553},
	note = {Publisher: Taylor \& Francis
\_eprint: https://doi.org/10.1080/00140139.2014.980336},
	keywords = {musculoskeletal model, biomechanics, handling movement, rotator cuff muscles},
	file = {Full Text PDF:C\:\\Users\\etienne.ricard\\Zotero\\storage\\F9QGQLMV\\Blache et al. - 2015 - Effects of height and load weight on shoulder musc.pdf:application/pdf},
}

@article{madinei_novel_2022,
	title = {A novel approach to quantify the assistive torque profiles generated by passive back-support exoskeletons},
	volume = {145},
	issn = {0021-9290},
	url = {https://www.sciencedirect.com/science/article/pii/S0021929022004043},
	doi = {10.1016/j.jbiomech.2022.111363},
	abstract = {Industrial exoskeletons are a promising ergonomic intervention to reduce the risk of work-related musculoskeletal disorders by providing external physical support to workers. Passive exoskeletons, having no power supplies, are of particular interest given their predominance in the commercial market. Understanding the mechanical behavior of the torque generation mechanisms embedded in passive exoskeletons is, however, essential to determine the efficacy of these devices in reducing physical loads (e.g., in manual material handling tasks). We introduce a novel approach using a computerized dynamometer to quantify the assistive torque profiles of two passive back-support exoskeletons ({BSEs}) at different support settings and in both static and dynamic conditions. The feasibility of this approach was examined using both human subjects and a mannequin. Clear differences in assistive torque magnitudes were evident between the two {BSEs}, and both devices generated more assistive torques during trunk/hip flexion than extension. Assistive torques obtained from human subjects were often within similar ranges as those from the mannequin, though values were more comparable over a narrow range of flexion/extension angles due to practical limitations with the dynamometer and human subjects. Characterizing exoskeleton assistive torque profiles can help in better understanding how to select a torque profile for given task requirements and user anthropometry, and aid in predicting the potential impacts of exoskeleton use by incorporating measured torque profiles in a musculoskeletal modeling system. Future work is recommended to assess this approach for other occupational exoskeletons.},
	pages = {111363},
	journaltitle = {Journal of Biomechanics},
	shortjournal = {Journal of Biomechanics},
	author = {Madinei, Saman and Kim, Sunwook and Park, Jang-Ho and Srinivasan, Divya and Nussbaum, Maury A.},
	urldate = {2023-06-28},
	date = {2022-12-01},
	langid = {english},
	keywords = {Biomechanics, Musculoskeletal modeling, Stiffness, Wearable technology},
	file = {ScienceDirect Full Text PDF:C\:\\Users\\etienne.ricard\\Zotero\\storage\\SGWDYNU9\\Madinei et al. - 2022 - A novel approach to quantify the assistive torque .pdf:application/pdf;ScienceDirect Snapshot:C\:\\Users\\etienne.ricard\\Zotero\\storage\\FYQ6WDBJ\\S0021929022004043.html:text/html},
}

@article{ding_novel_2023,
	title = {A novel passive shoulder exoskeleton for assisting overhead work},
	volume = {4},
	issn = {2631-7176},
	url = {https://www.cambridge.org/core/journals/wearable-technologies/article/novel-passive-shoulder-exoskeleton-for-assisting-overhead-work/8E82505AD7F78556559B6BB16A9CC5A8},
	doi = {10.1017/wtc.2023.1},
	abstract = {Les exosquelettes de l’épaule ({SE}) peuvent aider l’articulation de l’épaule des travailleurs pendant le travail aérien et sont généralement passifs pour une bonne portabilité. Cependant, les {SE} passifs actuels sont confrontés au défi que leurs générateurs de couple sont souvent attachés au bras humain, ce qui ajoute une quantité importante de poids aux bras de l’utilisateur, ce qui entraîne une consommation d’énergie supplémentaire de l’utilisateur. Dans cet article, nous présentons une nouvelle {SE} passive dont le générateur de couple est fixé au dos de l’utilisateur et assiste l’articulation de l’épaule à travers des câbles Bowden. Notre approche réduit considérablement le poids sur les bras de l’utilisateur et peut accueillir des mouvements complexes de l’articulation de l’épaule avec une structure mécanique simple et légère basée sur des câbles Bowden. De plus, pour répondre aux exigences de couple non linéaires de l’articulation de l’épaule, un mécanisme unique à came à ressort est proposé comme générateur de couple. Pour vérifier l’efficacité de l’appareil, nous avons effectué un test d’utilisabilité basé sur les activations musculaires de 10 sujets sains. Lors de l’assistance au travail aérien, le {SE} a considérablement réduit les signaux électromyographiques moyens et maximaux des muscles liés à l’épaule jusqu’à 25\%. L’économie sociale proposée contribue à la poursuite de la recherche sur la conception passive de l’économie sociale afin d’améliorer la facilité d’utilisation, en particulier en termes de réduction du poids sur les bras humains.},
	pages = {e7},
	journaltitle = {Wearable Technologies},
	author = {Ding, Shuo and Francisco, Anaya Reyes and Li, Tong and Yu, Haoyong},
	urldate = {2023-06-28},
	date = {2023-01},
	langid = {english},
	note = {Publisher: Cambridge University Press},
	keywords = {exoskeleton, overhead work, low weight on arms, shoulder injuries},
	file = {Full Text PDF:C\:\\Users\\etienne.ricard\\Zotero\\storage\\2PZNGM6A\\Ding et al. - 2023 - A novel passive shoulder exoskeleton for assisting.pdf:application/pdf;IEEE Xplore Full Text PDF:C\:\\Users\\etienne.ricard\\Zotero\\storage\\3M3KS486\\Park et al. - 2022 - Control Strategy for Shoulder-SideWINDER With Kine.pdf:application/pdf},
}

@article{latella_analysis_2022,
	title = {Analysis of Human Whole-Body Joint Torques During Overhead Work With a Passive Exoskeleton},
	volume = {52},
	issn = {2168-2305},
	doi = {10.1109/THMS.2021.3128892},
	abstract = {Overheadwork is classifiedas one of the major risk factors for the onset of shoulder work-related musculoskeletal disorders and muscle fatigue. Upper-limb exoskeletons can be used to assist workers during the execution of industrial overhead tasks to prevent such disorders. Twelve novice participants have been equipped with inertial and force/torque sensors to simultaneously estimate the whole-body kinematics and the joint torques (i.e., internal articular stress) by means of a probabilistic estimator, while performing an overhead task with a pointing tool. An evaluation has been performed to analyze the effect at the whole-body level by considering the conditions of wearing and not-wearing {PAEXO}, a passive exoskeleton for upper-limb support during overhead work. Results point out that {PAEXO} provides a reduction of the whole-body joint effort across the experimental task blocks (from 66\% to 86\%). Moreover, the analysis along with five different body areas shows that 1) the exoskeleton provides support at the human shoulders by reducing the joint effort at the targeted limbs, and 2) that part of the internal wrenches is intuitively transferred from the upper body to the thighs and legs, which is shown with an increment of the torques at the legs joints. The promising outcomes show that the probabilistic estimation algorithm can be used as a validation metric to quantitatively assess {PAEXO} performances, paving thus the way for the next challenging milestone, such as the optimization of the human joint torques via adaptive exoskeleton control.},
	pages = {1060--1068},
	number = {5},
	journaltitle = {{IEEE} Transactions on Human-Machine Systems},
	author = {Latella, Claudia and Tirupachuri, Yeshasvi and Tagliapietra, Luca and Rapetti, Lorenzo and Schirrmeister, Benjamin and Bornmann, Jonas and Gorjan, Daša and Čamernik, Jernej and Maurice, Pauline and Fritzsche, Lars and Gonzalez-Vargas, Jose and Ivaldi, Serena and Babič, Jan and Nori, Francesco and Pucci, Daniele},
	date = {2022-10},
	note = {Conference Name: {IEEE} Transactions on Human-Machine Systems},
	keywords = {Exoskeletons, Torque, Europe, Task analysis, upper-limb exoskeleton, Arms, Estimation, floating-base estimation, Human whole-body joint torque, overhead work analysis, Sensors},
	file = {IEEE Xplore Full Text PDF:C\:\\Users\\etienne.ricard\\Zotero\\storage\\NM554AIS\\Latella et al. - 2022 - Analysis of Human Whole-Body Joint Torques During .pdf:application/pdf},
}

@inreference{noauthor_boucwen_2023,
	title = {Bouc–Wen model of hysteresis},
	rights = {Creative Commons Attribution-{ShareAlike} License},
	url = {https://en.wikipedia.org/w/index.php?title=Bouc%E2%80%93Wen_model_of_hysteresis&oldid=1160745106#Calculation_of_the_response,_based_on_the_excitation_time-histories},
	abstract = {In structural engineering, the Bouc–Wen model of hysteresis is one of the most used hysteretic models typically employed to describe non-linear hysteretic systems. It was introduced by Robert Bouc and extended by Yi-Kwei Wen, who demonstrated its versatility by producing a variety of hysteretic patterns.
This model is able to capture, in analytical form, a range of hysteretic cycle shapes matching the behaviour of a wide class of hysteretical systems. Due to its versatility and mathematical tractability, the Bouc–Wen model has gained popularity. It has been extended and applied to a wide variety of engineering problems, including multi-degree-of-freedom ({MDOF}) systems, buildings, frames, bidirectional and torsional response of hysteretic systems, two- and three-dimensional continua, soil liquefaction and base isolation systems. The Bouc–Wen model, its variants and extensions have been used in structural control—in particular, in the modeling of behaviour of magneto-rheological dampers, base-isolation devices for buildings and other kinds of damping devices. It has also been used in the modelling and analysis of structures built of reinforced concrete, steel, masonry, and timber.},
	booktitle = {Wikipédia},
	urldate = {2023-07-19},
	date = {2023-06-18},
	langid = {english},
	note = {Page Version {ID}: 1160745106},
	file = {Snapshot:C\:\\Users\\etienne.ricard\\Zotero\\storage\\8HXN37FI\\Bouc–Wen_model_of_hysteresis.html:text/html},
}

@article{watterworth_equations_2023,
	title = {Equations for estimating the static supportive torque provided by upper-limb exoskeletons},
	volume = {113},
	issn = {0003-6870},
	url = {https://www.sciencedirect.com/science/article/pii/S0003687023001308},
	doi = {10.1016/j.apergo.2023.104092},
	abstract = {Upper-limb exoskeletons are gaining traction in industrial work environments. However, other than advertised general specifications (e.g., peak support angle), the support torque provided throughout the reach envelope is largely unknown to end users. As such, this paper describes a methodology for measuring the specific supportive torque provided by upper-limb exoskeletons. The support of four commercially available passive upper-limb exoskeletons was quantified using an isokinetic dynamometer for all support ranges and levels (n = 68). Tests were repeated four times to determine between-session reliability. Intraclass correlation coefficients demonstrated ‘Good’ to ‘Excellent’ reliability, except for one condition. Polynomial regression equations were developed for each condition to predict exoskeleton support for any upper-limb elevation angle between 10° and 180°. These equations can be used to approximate upper-limb exoskeleton support in digital human modeling assessments, or to aid selection of exoskeleton settings specific to a worker's anthropometry and work task location.},
	pages = {104092},
	journaltitle = {Applied Ergonomics},
	shortjournal = {Applied Ergonomics},
	author = {Watterworth, Michael W. B. and Dharmaputra, Ryuta and Porto, Ryan and Cort, Joel A. and La Delfa, Nicholas J.},
	urldate = {2023-07-26},
	date = {2023-11-01},
	langid = {english},
	keywords = {Exoskeleton, Reliability, Dynamometry},
	file = {ScienceDirect Full Text PDF:C\:\\Users\\etienne.ricard\\Zotero\\storage\\TJ5BDC7X\\Watterworth et al. - 2023 - Equations for estimating the static supportive tor.pdf:application/pdf;ScienceDirect Snapshot:C\:\\Users\\etienne.ricard\\Zotero\\storage\\TD5NRE2X\\S0003687023001308.html:text/html},
}

@article{hartmann_industrial_2021,
	title = {Industrial Upper-Limb Exoskeleton Characterization: Paving the Way to New Standards for Benchmarking},
	volume = {9},
	rights = {http://creativecommons.org/licenses/by/3.0/},
	issn = {2075-1702},
	url = {https://www.mdpi.com/2075-1702/9/12/362},
	doi = {10.3390/machines9120362},
	shorttitle = {Industrial Upper-Limb Exoskeleton Characterization},
	abstract = {Exoskeletons have been introduced in industrial environments to prevent overload or repetitive stress injuries in workers. However, due to the lack of public detailed information about most of the commercial exoskeletons, it is necessary to further assess their load capacity and evolution over time, as their performance may change with use. We present the design and construction of a controlled device to measure the torque of industrial exoskeletons, along with the results of static and dynamic testing of an exoskeleton model. A step motor in the test bench moves the exoskeleton arm in a pre-defined path at a prescribed speed. The force measured with a beam load cell located at the interface between the exoskeleton arm and the test bench is used to derive the torque. The proposed test bench can be easily modified to allow different exoskeleton models to be tested under the same conditions.},
	pages = {362},
	number = {12},
	journaltitle = {Machines},
	author = {Hartmann, Vitor Neves and Rinaldi, Décio de Moura and Taira, Camila and Forner-Cordero, Arturo},
	urldate = {2023-09-15},
	date = {2021-12},
	langid = {english},
	note = {Number: 12
Publisher: Multidisciplinary Digital Publishing Institute},
	keywords = {exoskeletons, benchmarking, industry, test bench},
	file = {Full Text PDF:C\:\\Users\\etienne.ricard\\Zotero\\storage\\CAFQ8JRD\\Hartmann et al. - 2021 - Industrial Upper-Limb Exoskeleton Characterization.pdf:application/pdf},
}

@article{j_martin_bland_statistical_1986,
	title = {{STATISTICAL} {METHODS} {FOR} {ASSESSING} {AGREEMENT} {BETWEEN} {TWO} {METHODS} {OF} {CLINICAL} {MEASUREMENT}},
	volume = {327},
	issn = {0140-6736},
	url = {https://www.sciencedirect.com/science/article/pii/S0140673686908378},
	doi = {10.1016/S0140-6736(86)90837-8},
	series = {Originally published as Volume 1, Issue 8476},
	abstract = {In clinical measurement comparison of a new measurement technique with an established one is often needed to see whether they agree sufficiently for the new to replace the old. Such investigations are often analysed inappropriately, notably by using correlation coefficients. The use of correlation is misleading. An alternative approach, based on graphical techniques and simple calculations, is described, together with the relation between this analysis and the assessment of repeatability.},
	pages = {307--310},
	number = {8476},
	journaltitle = {The Lancet},
	shortjournal = {The Lancet},
	author = {{J. Martin, Bland} and Altman, DouglasG.},
	urldate = {2023-09-19},
	date = {1986-02-08},
	file = {ScienceDirect Full Text PDF:C\:\\Users\\etienne.ricard\\Zotero\\storage\\6VX5RQQZ\\Martin Bland et Altman - 1986 - STATISTICAL METHODS FOR ASSESSING AGREEMENT BETWEE.pdf:application/pdf;ScienceDirect Snapshot:C\:\\Users\\etienne.ricard\\Zotero\\storage\\87RURTNA\\S0140673686908378.html:text/html},
}

@article{estrazulas_evaluation_2020,
	title = {Evaluation isometric and isokinetic of trunk flexor and extensor muscles with isokinetic dynamometer: A systematic review},
	volume = {45},
	issn = {1466-853X},
	url = {https://www.sciencedirect.com/science/article/pii/S1466853X20304673},
	doi = {10.1016/j.ptsp.2020.06.008},
	shorttitle = {Evaluation isometric and isokinetic of trunk flexor and extensor muscles with isokinetic dynamometer},
	abstract = {Objective
To systematically review the literature analyzing the reliability and characteristics of the protocols of isokinetic and isometric evaluation of the trunk flexor and extensor muscles with isokinetic dynamometer.
Methods
This is a systematic review using {PubMed}, {CENTRAL}, {LILACS}, {PEDro} and {SCOPUS} databases, searching the oldest records up to December 2019. The risk of bias, the methodological quality and the level of evidence were evaluated using the {COSMIN} checklist.
Results
Fourteen articles have met the criteria and have been included in this study. All the articles performed an isometric or isokinetic evaluation of the trunk muscles with the isokinetic dynamometer and presented an analysis of the protocol’s reliability using the intraclass correlation coefficient. Five articles had excellent reliability (0.93–0.98). Most of the studies presented doubtful and inconsistent psychometric values for reliability, because they used a short period between tests. The level of evidence to the fourteen selected articles for reliability was moderate.
Conclusions
Although the studies present limitations in methodological quality, it was possible to identify highly reliable patterns in the parameters employed and to present recommendations for the assessment of trunk flexor and extensor muscles in the isokinetic dynamometer, both for assessment in the sitting position and orthostatic.},
	pages = {93--102},
	journaltitle = {Physical Therapy in Sport},
	shortjournal = {Physical Therapy in Sport},
	author = {Estrázulas, Jaisson Agne and Estrázulas, Jansen Atier and de Jesus, Kelly and de Jesus, Karla and da Silva, Rubens A. and Libardoni dos Santos, João Otacílio},
	urldate = {2023-09-22},
	date = {2020-09-01},
	keywords = {Trunk, Isokinetic, Muscle strength dynamometer, Reproducibility of tests},
	file = {ScienceDirect Full Text PDF:C\:\\Users\\etienne.ricard\\Zotero\\storage\\LEMUPUEY\\Estrázulas et al. - 2020 - Evaluation isometric and isokinetic of trunk flexo.pdf:application/pdf;ScienceDirect Snapshot:C\:\\Users\\etienne.ricard\\Zotero\\storage\\ZZHGMUIP\\S1466853X20304673.html:text/html},
}

@article{habets_intrarater_2018,
	title = {Intrarater reliability of the Humac {NORM} isokinetic dynamometer for strength measurements of the knee and shoulder muscles},
	volume = {11},
	issn = {1756-0500},
	url = {https://doi.org/10.1186/s13104-018-3128-9},
	doi = {10.1186/s13104-018-3128-9},
	abstract = {To determine the intrarater reliability of the Humac {NORM} isokinetic dynamometer for concentric and eccentric strength tests of knee and shoulder muscles.},
	pages = {15},
	number = {1},
	journaltitle = {{BMC} Research Notes},
	shortjournal = {{BMC} Research Notes},
	author = {Habets, Bas and Staal, J. Bart and Tijssen, Marsha and van Cingel, Robert},
	urldate = {2023-09-26},
	date = {2018-01-10},
	keywords = {Shoulder, Knee, Reliability, Isokinetic dynamometry, Muscle strength, Technical report},
	file = {Full Text PDF:C\:\\Users\\etienne.ricard\\Zotero\\storage\\2ZABBKFV\\Habets et al. - 2018 - Intrarater reliability of the Humac NORM isokineti.pdf:application/pdf;Snapshot:C\:\\Users\\etienne.ricard\\Zotero\\storage\\3EUF3WZB\\s13104-018-3128-9.html:text/html},
}

@article{ragonesi_quantifying_2013,
	title = {Quantifying Anti-Gravity Torques for the Design of a Powered Exoskeleton},
	volume = {21},
	issn = {1558-0210},
	url = {https://ieeexplore.ieee.org/abstract/document/6334456},
	doi = {10.1109/TNSRE.2012.2222047},
	abstract = {Designing an upper extremity exoskeleton for people with arm weakness requires knowledge of the joint torques due to gravity and joint stiffness, as well as, active residual force capabilities of users. The objective of this research paper is to describe the characteristics of the upper limb of children with upper limb impairment. This paper describes the experimental measurements of the torque on the upper limb due to gravity and joint stiffness of three groups of subjects: able-bodied adults, able-bodied children, and children with neuromuscular disabilities. The experiment involves moving the arm to various positions in the sagittal plane and measuring the resultant force at the forearm. This force is then converted to torques at the elbow and shoulder. These data are compared to a two-link lumped mass model based on anthropomorphic data. Results show that the torques based on anthropometry deviate from experimentally measured torques as the arm goes through the range. Subjects with disabilities also maximally pushed and pulled against the force sensor to measure maximum strength as a function of arm orientation. For all subjects, the maximum voluntary applied torque at the shoulder and elbow in the sagittal plane was found to be lower than gravity torques throughout the disabled subjects' range of motion. This experiment informs designers of upper limb orthoses on the contribution of passive human joint torques due to gravity and joint stiffness and the strength capability of targeted users.},
	pages = {283--288},
	number = {2},
	journaltitle = {{IEEE} Transactions on Neural Systems and Rehabilitation Engineering},
	author = {Ragonesi, Daniel and Agrawal, Sunil K. and Sample, Whitney and Rahman, Tariq},
	urldate = {2023-10-09},
	date = {2013-03},
	note = {Conference Name: {IEEE} Transactions on Neural Systems and Rehabilitation Engineering},
}

@article{otis_torque_1990,
	title = {Torque production in the shoulder of the normal young adult male: The interaction of function, dominance, joint angle, and angular velocity},
	volume = {18},
	issn = {0363-5465},
	url = {https://doi.org/10.1177/036354659001800201},
	doi = {10.1177/036354659001800201},
	shorttitle = {Torque production in the shoulder of the normal young adult male},
	abstract = {Shoulder torque measurements were obtained from 36 normal young adult males during flexion, abduction, internal rotation, and external rotation. Normative, an gle-specific torque measurements were determined un der isometric conditions and isokinetically at 48 deg/ sec. The effects of dominance, angular velocity, and joint position were determined and a method provided for determining the expected maximal torque at a spe cific speed and position based upon torque measure ments from the contralateral shoulder. This method can be used in cases of unilateral shoulder abnormalities to predict normative torque values for the affected side based on torque measurements from the unaffected shoulder.},
	pages = {119--123},
	number = {2},
	journaltitle = {The American Journal of Sports Medicine},
	shortjournal = {Am J Sports Med},
	author = {Otis, James C. and Warren, Russell F. and Backus, Sherry I. and Santner, Thomas J. and Mabrey, Jay D.},
	urldate = {2023-10-17},
	date = {1990-03-01},
	langid = {english},
	note = {Publisher: {SAGE} Publications Inc {STM}},
	file = {SAGE PDF Full Text:C\:\\Users\\etienne.ricard\\Zotero\\storage\\D58EZIJ2\\Otis et al. - 1990 - Torque production in the shoulder of the normal yo.pdf:application/pdf},
}

@article{andrade_shoulder_2013,
	title = {Shoulder isokinetic profile of male handball players of the Brazilian National Team},
	volume = {17},
	issn = {1413-3555},
	url = {https://www.ncbi.nlm.nih.gov/pmc/articles/PMC4207149/},
	doi = {10.1590/S1413-35552012005000125},
	abstract = {Background
Data obtained on an isokinetic dynamometer are useful to characterize muscle
status and have been reported in muscle imbalance studies in different types
of sport. However, few studies have assessed elite handball players to
establish reference values. 

Objective
The purpose of this study was to compare, for the dominant (D) and
non-dominant ({ND}) side, the isokinetic profile of shoulder rotator muscle
strength between male handball players (H) and asymptomatic non-athletes
({NA}). 

Method
Isokinetic concentric and eccentric strength tests for D upper limbs were
performed by the H group (n=20) and the {NA} group (n=12). Internal and
external rotator muscle peak torque in concentric action was assessed at
60°/s and 300°/s and in eccentric action at 300°/s. We also calculated
conventional balance (the ratio of external rotator peak torque to internal
rotator peak torque in concentric action) and functional balance (the ratio
of external rotator peak torque in eccentric action to internal rotator peak
torque in concentric action). 

Results
In the H group, dominant limbs were stronger in concentric action for
external rotation at 60 and 300°/s. The conventional balance ratio for the D
side was significantly lower at 60 and 300°/s for H compared to {NA}. The
functional ratio for the D side was significantly lower at 300º/s for
H compared to {NA}. 

Conclusions
Compared to asymptomatic non-athletes, handball players presented significant
muscular imbalance resulting from daily sports practice, a known risk factor
for shoulder injuries.},
	pages = {572--578},
	number = {6},
	journaltitle = {Brazilian Journal of Physical Therapy},
	shortjournal = {Braz J Phys Ther},
	author = {Andrade, Marília S. and Vancini, Rodrigo L. and de Lira, Claudio A. B. and Mascarin, Naryana C. and Fachina, Rafael J. F. G. and da Silva, Antonio C.},
	urldate = {2023-10-17},
	date = {2013},
	pmid = {24271090},
	pmcid = {PMC4207149},
	file = {PubMed Central Full Text PDF:C\:\\Users\\etienne.ricard\\Zotero\\storage\\CTARN73B\\Andrade et al. - 2013 - Shoulder isokinetic profile of male handball playe.pdf:application/pdf},
}

@article{saul_postural_2011,
	title = {Postural dependence of passive tension in the supraspinatus following rotator cuff repair: A simulation analysis},
	volume = {26},
	issn = {0268-0033},
	url = {https://www.sciencedirect.com/science/article/pii/S0268003311001033},
	doi = {10.1016/j.clinbiomech.2011.04.005},
	shorttitle = {Postural dependence of passive tension in the supraspinatus following rotator cuff repair},
	abstract = {Background
Despite surgical advances, repair of rotator cuff tears is associated with 20–70\% incidence of recurrent tearing. The tension required to repair the torn tendon influences surgical outcomes and may be dependent on the gap length from torn tendon that must be spanned by the repair. Detailed understanding of forces throughout the range of motion ({ROM}) may allow surgeons to make evidence-based recommendations for post-operative care.
Methods
We used a computational shoulder model to assess passive tension and total moment-generating capacity in supraspinatus for repairs of gaps up to 3cm throughout the shoulder ({ROM}).
Findings
In 60° abduction, increased gap length from 0.5cm to 3cm caused increases in passive force from 3N to 58N, consistent with those seen during clinical repair. For reduced abduction, passive forces increased substantially. For a 0.5cm gap, tension throughout the {ROM} (elevation, plane of elevation, and rotation) is within reasonable limits, but larger gaps are associated with tensions that markedly exceed reported pull-out strength of sutures and anchors. Peak moment for a large 3cm gap length was 5.09Nm, a 53\% reduction in moment-generating capacity compared to uninjured supraspinatus.
Interpretation
We conclude that shoulder posture is an important determinant of passive forces during rotator cuff repair surgery. Choosing postures that reduce forces intraoperatively to permit repair of larger gaps may lead to failure postoperatively when the shoulder is mobilized. For larger defects, loss of strength in supraspinatus may be substantial following repair even if retear is prevented.},
	pages = {804--810},
	number = {8},
	journaltitle = {Clinical Biomechanics},
	shortjournal = {Clinical Biomechanics},
	author = {Saul, Katherine R. and Hayon, Solomon and Smith, Thomas L. and Tuohy, Christopher J. and Mannava, Sandeep},
	urldate = {2023-10-17},
	date = {2011-10-01},
	keywords = {Rotator cuff, Shoulder, Musculoskeletal, Strength, Computation},
	file = {ScienceDirect Full Text PDF:C\:\\Users\\etienne.ricard\\Zotero\\storage\\9KWLQPBJ\\Saul et al. - 2011 - Postural dependence of passive tension in the supr.pdf:application/pdf;ScienceDirect Snapshot:C\:\\Users\\etienne.ricard\\Zotero\\storage\\LTQCAGUJ\\S0268003311001033.html:text/html},
}

@article{de_araujo_ribeiro_alvares_inter-machine_2015,
	title = {Inter-machine reliability of the Biodex and Cybex isokinetic dynamometers for knee flexor/extensor isometric, concentric and eccentric tests},
	volume = {16},
	issn = {1466-853X},
	url = {https://www.sciencedirect.com/science/article/pii/S1466853X14000339},
	doi = {10.1016/j.ptsp.2014.04.004},
	abstract = {Objectives
To assess the inter-machine reliability of the Biodex System 3 Pro and Cybex Humac Norm Model 770 dynamometers for knee extensor and knee flexor peak torque measurements in isometric, concentric and eccentric tests.
Design
Randomized/crossover.
Setting
Exercise Research Laboratory, Federal University of Rio Grande do Sul (Brazil).
Participants
25 healthy male subjects.
Main outcome measures
Isometric, concentric and eccentric knee extensor and knee flexor peak torques recorded in the same test procedure performed on both isokinetic dynamometers. One-way {ANOVA}, intraclass correlation coefficient ({ICC}), standard error of measurement ({SEM}) and coefficient of variation ({CV}) were used to verify significant differences, relative and absolute reliability between devices.
Results
No significant differences were found between tests performed on Biodex and Cybex (p {\textgreater} 0.05). {ICC} values indicated a high to very high reproducibility for isometric, concentric and eccentric peak torques (0.88–0.92), and moderate to high reliability for agonist-antagonist strength ratios (0.62–0.73). Peak torque did not show great difference between dynamometers for {SEM} (3.72–11.27 Nm) and {CV} (5.27–7.77\%). Strength ratios presented {CV} values of 8.57–10.72\%.
Conclusion
Maximal knee extensor and knee flexor tests performed in isometric (60° of knee flexion), concentric and eccentric modes at 60°/s in Biodex and Cybex dynamometers present similar values.},
	pages = {59--65},
	number = {1},
	journaltitle = {Physical Therapy in Sport},
	shortjournal = {Physical Therapy in Sport},
	author = {de Araujo Ribeiro Alvares, João Breno and Rodrigues, Rodrigo and de Azevedo Franke, Rodrigo and da Silva, Bruna Gonçalves Cordeiro and Pinto, Ronei Silveira and Vaz, Marco Aurélio and Baroni, Bruno Manfredini},
	urldate = {2023-10-17},
	date = {2015-02-01},
	keywords = {Isokinetic dynamometry, Hamstring, Quadriceps, Test–retest},
	file = {ScienceDirect Full Text PDF:C\:\\Users\\etienne.ricard\\Zotero\\storage\\3LGHQPGJ\\de Araujo Ribeiro Alvares et al. - 2015 - Inter-machine reliability of the Biodex and Cybex .pdf:application/pdf;ScienceDirect Snapshot:C\:\\Users\\etienne.ricard\\Zotero\\storage\\3SSC9HWB\\S1466853X14000339.html:text/html},
}

@article{hodder_testing_2016,
	title = {Testing the assumption in ergonomics software that overall shoulder strength can be accurately calculated by treating orthopedic axes as independent},
	volume = {29},
	issn = {1050-6411},
	url = {https://www.sciencedirect.com/science/article/pii/S1050641115001108},
	doi = {10.1016/j.jelekin.2015.05.002},
	series = {International Shoulder Group 2014},
	abstract = {To predict shoulder strength, most current ergonomics software assume independence of the strengths about each of the orthopedic axes. Using this independent axis approach ({IAA}), the shoulder can be predicted to have strengths as high as the resultant of the maximum moment about any two or three axes. We propose that shoulder strength is not independent between axes, and propose an approach that calculates the weighted average ({WAA}) between the strengths of the axes involved in the demand. Fifteen female participants performed maximum isometric shoulder exertions with their right arm placed in a rigid adjustable brace affixed to a tri-axial load cell. Maximum exertions were performed in 24 directions, including four primary directions, horizontal flexion-extension, abduction-adduction, and at 15° increments in between those axes. Moments were computed and comparisons made between the experimentally collected strengths and those predicted by the {IAA} and {WAA} methods. The {IAA} over-predicted strength in 14 of 20 non-primary exertions directions, while the {WAA} underpredicted strength in only 2 of these directions. Therefore, it is not valid to assume that shoulder axes are independent when predicting shoulder strengths between two orthopedic axes, and the {WAA} is an improvement over current methods for the posture tested.},
	pages = {50--54},
	journaltitle = {Journal of Electromyography and Kinesiology},
	shortjournal = {Journal of Electromyography and Kinesiology},
	author = {Hodder, Joanne N. and La Delfa, Nicholas J. and Potvin, Jim R.},
	urldate = {2023-10-17},
	date = {2016-08-01},
	keywords = {Ergonomics, Shoulder, Joint strength, Occupational biomechanics},
	file = {ScienceDirect Full Text PDF:C\:\\Users\\etienne.ricard\\Zotero\\storage\\K2DJV8TF\\Hodder et al. - 2016 - Testing the assumption in ergonomics software that.pdf:application/pdf;ScienceDirect Snapshot:C\:\\Users\\etienne.ricard\\Zotero\\storage\\GZS43RC7\\S1050641115001108.html:text/html},
}

@article{akaike_new_1974,
	title = {A new look at the statistical model identification},
	volume = {19},
	issn = {0018-9286},
	url = {http://ieeexplore.ieee.org/document/1100705/},
	doi = {10.1109/TAC.1974.1100705},
	pages = {716--723},
	number = {6},
	journaltitle = {{IEEE} Transactions on Automatic Control},
	shortjournal = {{IEEE} Trans. Automat. Contr.},
	author = {Akaike, H.},
	urldate = {2023-10-25},
	date = {1974-12},
	langid = {english},
	file = {Akaike - 1974 - A new look at the statistical model identification.pdf:C\:\\Users\\etienne.ricard\\Zotero\\storage\\2VNS8IC8\\Akaike - 1974 - A new look at the statistical model identification.pdf:application/pdf},
}

@article{mccann_-situ_2023,
	title = {In-Situ Measurement of Multi-Axis Torques Applied by Wearable Soft Robots for Shoulder Assistance},
	volume = {5},
	issn = {2576-3202},
	url = {https://ieeexplore.ieee.org/document/10075492},
	doi = {10.1109/TMRB.2023.3258499},
	abstract = {While a number of wearable soft robotic devices have been proposed to assist the shoulder, limited efforts have been made to quantify the amount of torque they apply to the body. Most work to-date has assessed soft actuator performance with simple benchtop experiments that may not be representative of the boundary conditions on the human body. We propose a new methodology to measure torques directly in-situ on the body and then use this technique to make a detailed comparison of two versions of a soft wearable shoulder assistance robot. The impact of a number of factors are considered, such as actuator design, garment anchoring, material hysteresis, arm pose, and inflation pressure. Many of these factors are not present on the benchtop and are found to significantly affect torque production. We compare results obtained on a simple benchtop test fixture with two on-body settings: an idealized mannequin and actual human subjects. The mannequin and human results were similar, but differed significantly from the benchtop, further motivating the need for on-body testing. Moving forward, we believe that the ability to directly quantify device performance in-situ will be critical to develop new design, modeling, and control strategies for wearable robots.},
	pages = {363--374},
	number = {2},
	journaltitle = {{IEEE} Transactions on Medical Robotics and Bionics},
	author = {{McCann}, Connor M. and Hohimer, Cameron J. and O’Neill, Ciarán T. and Young, Harrison T. and Bertoldi, Katia and Walsh, Conor J.},
	urldate = {2023-10-26},
	date = {2023-05},
	note = {Conference Name: {IEEE} Transactions on Medical Robotics and Bionics},
	file = {IEEE Xplore Full Text PDF:C\:\\Users\\etienne.ricard\\Zotero\\storage\\NRBCVD73\\McCann et al. - 2023 - In-Situ Measurement of Multi-Axis Torques Applied .pdf:application/pdf},
}

@article{delgado-llamas_can_2023,
	title = {Can we simulate the biomechanical effects of exoskeletons prior to workstation implementation? Application of the Forces ergonomic method},
	volume = {94},
	issn = {0169-8141},
	url = {https://www.sciencedirect.com/science/article/pii/S016981412300001X},
	doi = {10.1016/j.ergon.2023.103409},
	shorttitle = {Can we simulate the biomechanical effects of exoskeletons prior to workstation implementation?},
	abstract = {Increasingly, exoskeletons are becoming a valuable tool for prevention technicians to promote occupational health and reduce the risk of musculoskeletal disorders in industry. However, the effective implementation of industrial exoskeletons is a complex challenge. Deciding whether these devices are the optimal solution to the detected ergonomic risks at a specific workstation is not straightforward. This study presents the modelling of three commercial passive exoskeletons, one for lumbar and two for shoulder risk reduction, to be considered in the musculoskeletal risk assessment of industrial workstations. The presented modelling considers the forces and moments applied by exoskeletons to the body using the Forces ergonomic method, providing the musculoskeletal risk for each joint based on inertial motion capture data registered at each workstation. This approach is exemplified on simulated and actual production workstations. The results reveal that the modelling application allows an objective understanding of the biomechanical effects of exoskeletons. Modelling establishes a predictive tool to assess and make decisions regarding the suitability of the exoskeleton prior to implementation at a workstation.},
	pages = {103409},
	journaltitle = {International Journal of Industrial Ergonomics},
	shortjournal = {International Journal of Industrial Ergonomics},
	author = {Delgado-Llamas, Alexandro and Marín-Boné, Javier and Marín-Zurdo, José J.},
	urldate = {2023-10-27},
	date = {2023-03-01},
	keywords = {Occupational health, Motion capture, Industry, Decision-making, Musculoskeletal disorder ({MSD})},
	file = {ScienceDirect Full Text PDF:C\:\\Users\\etienne.ricard\\Zotero\\storage\\VTSTKXGE\\Delgado-Llamas et al. - 2023 - Can we simulate the biomechanical effects of exosk.pdf:application/pdf;ScienceDirect Snapshot:C\:\\Users\\etienne.ricard\\Zotero\\storage\\FR6ZRLX4\\S016981412300001X.html:text/html},
}

@article{ralfs_insights_2023,
	title = {Insights into evaluating and using industrial exoskeletons: Summary report, guideline, and lessons learned from the interdisciplinary project “Exo@Work”},
	volume = {97},
	issn = {0169-8141},
	url = {https://www.sciencedirect.com/science/article/pii/S0169814123000860},
	doi = {10.1016/j.ergon.2023.103494},
	shorttitle = {Insights into evaluating and using industrial exoskeletons},
	abstract = {Industrial exoskeletons represent a future-oriented technology for physically supporting humans during work. Especially in industrial workplaces, exoskeletons offer the potential for preventing musculoskeletal disorders and, thus, improving ergonomics since many workplaces and processes continually require a high proportion of demanding manual activities. Despite the number of available systems and the demand for personal support, exoskeletons have still not reached widespread adoption and regular application in occupational workplaces. In addition to the modest acceptance and usability, experts especially criticize the rare evidence of effective benefits of exoskeletons. The project “Exo@Work” examined evaluation approaches for exoskeletons in the industrial working world pursuing a mixed-methods strategy and three heterogeneous strands: (A) semi-structured interviews with experts (n = 18), (B) study-based workplace investigations with students and industrial workers (n = 78) using fourteen qualitative and quantitative evaluation methods as well as 17 exoskeletons, and (C) a questionnaire study on acceptance and usability with industrial workers (n = 33). The results reveal various support effects of different active and passive exoskeletons as well as several influencing factors for acceptance and usability. The findings flowed into a guideline with recommendations for practitioners as a prospective basis for evaluating and using exoskeletons in a targeted manner and promoting their widespread use in the industry.},
	pages = {103494},
	journaltitle = {International Journal of Industrial Ergonomics},
	shortjournal = {International Journal of Industrial Ergonomics},
	author = {Ralfs, Lennart and Hoffmann, Niclas and Glitsch, Ulrich and Heinrich, Kai and Johns, Jasper and Weidner, Robert},
	urldate = {2023-10-27},
	date = {2023-09-01},
	keywords = {Musculoskeletal disorders, Usability, Acceptance, Industrial exoskeleton, Support system, Workplace ergonomics},
	file = {ScienceDirect Full Text PDF:C\:\\Users\\etienne.ricard\\Zotero\\storage\\HHR56W5P\\Ralfs et al. - 2023 - Insights into evaluating and using industrial exos.pdf:application/pdf;ScienceDirect Snapshot:C\:\\Users\\etienne.ricard\\Zotero\\storage\\RYUPTTAZ\\S0169814123000860.html:text/html},
}

@article{zelik_ergonomic_2022,
	title = {An ergonomic assessment tool for evaluating the effect of back exoskeletons on injury risk},
	volume = {99},
	issn = {0003-6870},
	url = {https://www.sciencedirect.com/science/article/pii/S0003687021002660},
	doi = {10.1016/j.apergo.2021.103619},
	abstract = {Low back disorders ({LBDs}) are a leading injury in the workplace. Back exoskeletons (exos) are wearable assist devices that complement traditional ergonomic controls and reduce {LBD} risks by alleviating musculoskeletal overexertion. However, there are currently no ergonomic assessment tools to evaluate risk for workers wearing back exos. Exo-{LiFFT}, an extension of the Lifting Fatigue Failure Tool, is introduced as a means to unify the etiology of {LBDs} with the biomechanical function of exos. We present multiple examples demonstrating how Exo-{LiFFT} can assess or predict the effect of exos on {LBD} risk without costly, time-consuming electromyography studies. For instance, using simulated and real-world material handling data we show an exo providing a 30 Nm lumbar moment is projected to reduce cumulative back damage by ∼70\% and {LBD} risk by ∼20\%. Exo-{LiFFT} provides a practical, efficient ergonomic assessment tool to assist safety professionals exploring back exos as part of a comprehensive occupational health program.},
	pages = {103619},
	journaltitle = {Applied Ergonomics},
	shortjournal = {Applied Ergonomics},
	author = {Zelik, Karl E. and Nurse, Cameron A. and Schall, Mark C. and Sesek, Richard F. and Marino, Matthew C. and Gallagher, Sean},
	urldate = {2023-11-16},
	date = {2022-02-01},
	keywords = {Exoskeleton, Exosuit, Ergonomic assessment, Low back disorders},
	file = {ScienceDirect Snapshot:C\:\\Users\\etienne.ricard\\Zotero\\storage\\X695EY7M\\S0003687021002660.html:text/html;Version acceptée:C\:\\Users\\etienne.ricard\\Zotero\\storage\\TA7Q9LMR\\Zelik et al. - 2022 - An ergonomic assessment tool for evaluating the ef.pdf:application/pdf},
}

@article{park_control_2022,
	title = {Control Strategy for Shoulder-{SideWINDER} With Kinematics, Load Estimation, and Friction Compensation: Preliminary Validation},
	volume = {7},
	issn = {2377-3766},
	url = {https://ieeexplore.ieee.org/abstract/document/9667201},
	doi = {10.1109/LRA.2021.3139320},
	shorttitle = {Control Strategy for Shoulder-{SideWINDER} With Kinematics, Load Estimation, and Friction Compensation},
	abstract = {In industrial environments, the control of arm assistive exoskeletons presents significant challenges due to complex dynamic movements. We propose a high-level controller for the Shoulder-{sideWINDER} that assists dynamic arm movement during a variety of tasks, based on mechanical characteristics of a novel joint alignment mechanism. The high-level controller consists of control units related to four main considerations: (i) Shoulder-{sideWINDER} Force Model, (ii) Friction Compensator, which determines the structurally required torque, (iii) Arm Kinematics Estimator, which estimates the required torque according to arm postures using a simple {IMU}-based approach, (iv) Load Estimator, which estimates muscle load and the required torque caused by external weights and also determines the force engagement. To validate the controller, a right arm system emulated three different postures. One participant operated the Load Estimator by lifting and lowering a 5 kg weight five times with a 3-second interval for each posture. Although, when reducing the torque, a force transmission delay and a residual force were caused by friction, the result shows that the controller estimated correctly and generated the target required torque with an error of less than 6.6\%. Finally, we verified that the proposed control strategy is simple but effective in generating the required torque based on four main considerations, and identified the direction for further improvement of the friction compensator that enhances comfort as well as control performance.},
	pages = {1278--1283},
	number = {2},
	journaltitle = {{IEEE} Robotics and Automation Letters},
	author = {Park, Daegeun and Natali, Christian Di and Caldwell, Darwin G. and Ortiz, Jesus},
	urldate = {2023-11-26},
	date = {2022-04},
	note = {Conference Name: {IEEE} Robotics and Automation Letters},
}

@article{seiferheld_biomechanical_2022,
	title = {Biomechanical investigation of a passive upper-extremity exoskeleton for manual material handling - a computational parameter study and modelling approach},
	volume = {7},
	issn = {1742-5549},
	url = {https://www.inderscienceonline.com/doi/abs/10.1504/IJHFMS.2022.124304},
	doi = {10.1504/IJHFMS.2022.124304},
	abstract = {Passive upper-extremity exoskeletons may decrease the risk of developing work-related musculoskeletal disorders. This study examined how shoulder muscle forces and biomechanical loads in the glenohumeral and L4-L5 joint changed as different support torque (1.1 Nm-11.2 Nm) and angle settings (60°-120°) of an exoskeleton were simulated during an overhead manual material handling task. Full-body kinematics of 15 grocery workers, who lifted a bread case (7.9 kg) onto shopping shelves (145.5 cm), were captured on site. The kinematic data were used to drive a detailed human-exoskeleton model based on inverse dynamics. Generally, simulations with maximum torque combined with a peak angle setting between 75°-105° reduced L4-L5 compression and anteroposterior shear forces, glenohumeral contact forces and shoulder flexor muscle forces. The exoskeleton therefore, seemed effective for reducing physical exposure during overhead handling. However, maximum torque with the lowest angle setting, 60°, increased musculoskeletal loading, suggesting that not adjusting the exoskeleton properly could be detrimental.},
	pages = {275--300},
	number = {3},
	journaltitle = {International Journal of Human Factors Modelling and Simulation},
	author = {Seiferheld, Bo Eitel and Frost, Jeppe and Krog, Mathias and Skals, Sebastian and Andersen, Michael Skipper},
	urldate = {2023-11-26},
	date = {2022-01},
	note = {Publisher: Inderscience Publishers},
	keywords = {biomechanics, computer simulation, exoskeleton device, lifting, manual material handling, {MMH}, musculoskeletal diseases, musculoskeletal modelling},
	file = {Full Text PDF:C\:\\Users\\etienne.ricard\\Zotero\\storage\\8BE3SP64\\Seiferheld et al. - 2022 - Biomechanical investigation of a passive upper-ext.pdf:application/pdf},
}

@article{rossini_design_2021,
	title = {Design and Evaluation of a Passive Cable-Driven Occupational Shoulder Exoskeleton},
	volume = {3},
	issn = {2576-3202},
	url = {https://ieeexplore.ieee.org/document/9530453},
	doi = {10.1109/TMRB.2021.3110679},
	abstract = {Exoskeleton technologies have the potential to reduce the prevalence of work-related musculoskeletal disorders. Despite the fast-growing industrial exoskeleton market, several bottlenecks have prevented their wide application, namely the lack of wearability, the amount of assistance they deliver and their usefulness in various working scenarios, outside of those they were specifically designed to perform. In this work we present the design, realization and evaluation of a new wearable shoulder exoskeleton that is kinematically compatible with the glenohumeral joint and features a new passive remote actuation system ({pRAS}). The latter has a twofold function: it delivers assistance only when needed and allows for a more convenient repositioning of the exoskeleton components, reducing the exoskeleton’s footprint and limiting the weight on the user’s arm. A test bench has been designed to validate the mechanical performance of the shoulder exoskeleton and experiments have been conducted to investigate its effect on users while executing overhead working tasks. Based on the muscle activity monitored in six subjects, we conclude that our exoskeleton reduces anterior deltoid activity by 22\% during the execution of overhead work. This preliminary study suggests that our device can successfully provide relief at the level of the shoulder without hindering the subject.},
	pages = {1020--1031},
	number = {4},
	journaltitle = {{IEEE} Transactions on Medical Robotics and Bionics},
	author = {Rossini, Marco and De Bock, Sander and van der Have, Arthur and Flynn, Louis and Rodriguez-Cianca, David and De Pauw, Kevin and Lefeber, Dirk and Geeroms, Joost and Rodriguez-Guerrero, Carlos},
	urldate = {2023-11-29},
	date = {2021-11},
	note = {Conference Name: {IEEE} Transactions on Medical Robotics and Bionics},
	file = {IEEE Xplore Abstract Record:C\:\\Users\\etienne.ricard\\Zotero\\storage\\WJPUDE8P\\9530453.html:text/html;IEEE Xplore Full Text PDF:C\:\\Users\\etienne.ricard\\Zotero\\storage\\BB48R5KD\\Rossini et al. - 2021 - Design and Evaluation of a Passive Cable-Driven Oc.pdf:application/pdf},
}

@article{sugiura_further_1978,
	title = {Further analysis of the data by Akaike's information criterion and the finite corrections},
	volume = {7},
	issn = {0361-0926},
	url = {https://doi.org/10.1080/03610927808827599},
	doi = {10.1080/03610927808827599},
	abstract = {Using Akaike's information criterion, three examples of statistical data are reanalyzed and show reasonably definite conclusions. One is concerned with the multiple comparison problem for the means in normal populations. The second is concerned with the grouping of the categories in a contingency table. The third is concerned with the multiple comparison problem for the analysis of variance by the iogit model in contingency tables, Finite correction of Akaike's information criterionis also proposed.},
	pages = {13--26},
	number = {1},
	journaltitle = {Communications in Statistics - Theory and Methods},
	author = {Sugiura, Nariaki},
	urldate = {2023-12-14},
	date = {1978-01-01},
	note = {Publisher: Taylor \& Francis
\_eprint: https://doi.org/10.1080/03610927808827599},
	keywords = {detecting heterogeneity of h] ninomia1 populasion, finite correction ot {AIC}, multiple compurison for means or variances, selection of variables for regression crouping calegolies},
}

@online{exoskeleton_report_ottobock_2022,
	title = {Ottobock Shoulder},
	url = {https://exoskeletonreport.com/product/ottobock-shoulder/},
	abstract = {The Ottobock Shoulder is a passive shoulder support exoskeleton for overhead work by Ottobock. It is part of the Paexo family of assistive devices for workers, and it is the successor to the Paexo …},
	titleaddon = {Exoskeleton Report},
	author = {Exoskeleton Report, test},
	date = {2022-04-22},
	langid = {american},
	file = {Snapshot:C\:\\Users\\etienne.ricard\\Zotero\\storage\\J5V22CB3\\ottobock-shoulder.html:text/html},
}

@article{hurvich_smoothing_1998,
	title = {Smoothing Parameter Selection in Nonparametric Regression Using an Improved Akaike Information Criterion},
	volume = {60},
	issn = {1369-7412},
	url = {https://doi.org/10.1111/1467-9868.00125},
	doi = {10.1111/1467-9868.00125},
	abstract = {Many different methods have been proposed to construct nonparametric estimates of a smooth regression function, including local polynomial, (convolution) kernel and smoothing spline estimators. Each of these estimators uses a smoothing parameter to control the amount of smoothing performed on a given data set. In this paper an improved version of a criterion based on the Akaike information criterion ({AIC}), termed {AICC}, is derived and examined as a way to choose the smoothing parameter. Unlike plug-in methods, {AICC} can be used to choose smoothing parameters for any linear smoother, including local quadratic and smoothing spline estimators. The use of {AICC} avoids the large variability and tendency to undersmooth (compared with the actual minimizer of average squared error) seen when other ‘classical’ approaches (such as generalized cross-validation ({GCV}) or the {AIC}) are used to choose the smoothing parameter. Monte Carlo simulations demonstrate that the {AICC}-based smoothing parameter is competitive with a plug-in method (assuming that one exists) when the plug-in method works well but also performs well when the plug-in approach fails or is unavailable.},
	pages = {271--293},
	number = {2},
	journaltitle = {Journal of the Royal Statistical Society Series B: Statistical Methodology},
	shortjournal = {Journal of the Royal Statistical Society Series B: Statistical Methodology},
	author = {Hurvich, Clifford M. and Simonoff, Jeffrey S. and Tsai, Chih-Ling},
	urldate = {2023-12-19},
	date = {1998-07-01},
	file = {Full Text PDF:C\:\\Users\\etienne.ricard\\Zotero\\storage\\NIKL4A7C\\Hurvich et al. - 1998 - Smoothing Parameter Selection in Nonparametric Reg.pdf:application/pdf;Snapshot:C\:\\Users\\etienne.ricard\\Zotero\\storage\\VZ5IWCL6\\7083103.html:text/html},
}

@article{theurel_occupational_2019,
	title = {Occupational Exoskeletons: Overview of Their Benefits and Limitations in Preventing Work-Related Musculoskeletal Disorders},
	volume = {7},
	url = {https://hal.science/hal-03066649},
	doi = {10.1080/24725838.2019.1638331},
	series = {Occupational Exoskeletons},
	shorttitle = {Occupational Exoskeletons},
	abstract = {Background: To address the prevalence of workrelated {MSDs} in physically demanding tasks, research is now focusing on new
approaches, such as the use of exoskeletons. Purpose: Based on the available evidence underlying the claimed efficiency of occupational exoskeletons in reducing biomechanical strains at work, the aim of this paper is to relate the claimed effectiveness of exoskeletons at reducing muscle demand to the pathophysiological mechanisms underlying {MSDs}. A further aim is to analyze the literature to highlight the main deficiencies in current knowledge, in order to guide the research necessary to develop future generations of exoskeletons. Methods: A narrative review was completed, based on an electronic literature search, considering occupational applications of exoskeletons from January 1980 to January 2019.
Results: Thirty articles, each of which evaluated the effects of occupational exoskeletons on physical workload, were considered relevant to discuss with respect to the pathophysiological origins of {MSDs}. We found 22 studies that were directly related to back-assistive exoskeletons. Studies mainly focused on back muscle activity, but additional factors contributing to low back pain were also considered (muscle fatigue, spine loading, perceived pain, and posture). Eight papers were directly related to upper-limb exoskeletons. Conclusions: Within the scope of the specific task for which exoskeleton use has been designed, exoskeletons have been found to have clear potential in limiting local muscular demands. However, the current state of knowledge does not support an unreserved endorsement for using these technologies for {MSDs} prevention. Additional research is needed to better understand posture and movement control mechanisms, when the postural and/or upper limb muscular chains are assisted. The impacts of movement assistance on neuromuscular coordination and joints kinematics also need to be clarified. Several other questions remain to be examined, in particular related to the occurrence of muscle fatigue and chronic adaptations.},
	pages = {264--280},
	number = {3},
	journaltitle = {{IISE} Transactions on Occupational Ergonomics and Human Factors},
	author = {Theurel, Jean and Desbrosses, Kévin},
	urldate = {2024-01-04},
	date = {2019},
	note = {Publisher: Taylor \& Francis},
	keywords = {wearable robots, Assistive devices, low back pain, shoulder tendinopathy, workload},
	file = {Full Text PDF:C\:\\Users\\etienne.ricard\\Zotero\\storage\\7ECBGBVF\\Theurel et Desbrosses - 2019 - Occupational Exoskeletons Overview of Their Benef.pdf:application/pdf},
}

@article{kranenborg_side-effects_2023,
	title = {Side-effects and adverse events of a shoulder- and back-support exoskeleton in workers: A systematic review},
	volume = {111},
	issn = {0003-6870},
	url = {https://www.sciencedirect.com/science/article/pii/S0003687023000807},
	doi = {10.1016/j.apergo.2023.104042},
	shorttitle = {Side-effects and adverse events of a shoulder- and back-support exoskeleton in workers},
	abstract = {Introduction
While the biomechanical effects of exoskeletons are well studied, research about potential side-effects and adverse events are limited. The aim of this systematic review was to provide an overview of the side-effects and adverse events on shoulder- and back-support exoskeletons during work tasks.
Methods
Four in-field studies and 32 laboratory studies were included in this review, reporting on n = 18 shoulder exoskeletons, n = 9 back exoskeletons, n = 1 full body with a supernumerary arm, and n = 1 combination of shoulder and back exoskeleton.
Results
The most frequent side-effect reported is discomfort (n = 30), followed by a limited usability of the exoskeleton (n = 16). Other identified side-effects and adverse events were changes in muscle activity, mobility, task performance, balance and posture, neurovascular supply, gait parameters and precision. An incorrect fit of the exoskeleton and the decreased degrees of freedom are most often reported as causes of these side-effects. Two studies did not find any side-effects. This review also showed that there are differences in the occurrence of side-effects in gender, age, and physical fitness. Most studies (89\%) were conducted in a laboratory setting. Most studies (97\%) measured short-term effects only. Psychological and social side-effects or adverse events were not reported. Side-effects and adverse events for active exoskeletons were understudied (n = 4).
Conclusion
It was concluded that the evidence for side-effects and adverse events is limited. If available, it mainly consists of reports of mild discomfort and limited usability. Generalisation is limited because studies were conducted in lab settings and measured short term only, and most participants were young male workers.},
	pages = {104042},
	journaltitle = {Applied Ergonomics},
	shortjournal = {Applied Ergonomics},
	author = {Kranenborg, S. E. and Greve, C. and Reneman, M. F. and Roossien, C. C.},
	urldate = {2024-01-05},
	date = {2023-09-01},
	keywords = {Musculoskeletal disorders, Human-machine interaction, Prevention},
	file = {Texte intégral:C\:\\Users\\etienne.ricard\\Zotero\\storage\\SDAISZ44\\Kranenborg et al. - 2023 - Side-effects and adverse events of a shoulder- and.pdf:application/pdf},
}

@article{scherb_modelling_2023,
	title = {Modelling the interaction between wearable assistive devices and digital human models—A systematic review},
	volume = {10},
	issn = {2296-4185},
	url = {https://www.frontiersin.org/articles/10.3389/fbioe.2022.1044275},
	doi = {10.3389/fbioe.2022.1044275},
	abstract = {Exoskeletons, orthoses, exosuits, assisting robots and such devices referred to as wearable physical assistive devices are devices designed to augment or protect the human body by applying and transmitting force. Due to the problems concerning cost- and time-consuming user tests, in addition to the possibility to test different configurations of a device, the avoidance of a prototype and many more advantages, digital human models become more and more popular for evaluating the effects of wearable physical assistive devices on humans. The key indicator for the efficiency of assistance is the interface between device and human, consisting mainly of the soft biological tissue. However, the soft biological tissue is mostly missing in digital human models due to their rigid body dynamics. Therefore, this systematic review aims to identify interaction modelling approaches between wearable physical assistive devices and digital human models and especially to study how the soft biological tissue is considered in the simulation. The review revealed four interaction modelling approaches, which differ in their accuracy to recreate the occurring interactions in reality. Furthermore, within these approaches there are some incorporating the appearing relative motion between device and human body due to the soft biological tissue in the simulation. The influence of the soft biological tissue on the force transmission due to energy absorption on the other side is not considered in any publication yet. Therefore, the development of an approach to integrate the viscoelastic behaviour of soft biological tissue in the digital human models could improve the design of the wearable physical assistive device and thus increase its efficiency and efficacy.},
	pages = {1044275},
	journaltitle = {Frontiers in Bioengineering and Biotechnology},
	shortjournal = {Front. Bioeng. Biotechnol.},
	author = {Scherb, David and Wartzack, Sandro and Miehling, Jörg},
	urldate = {2024-01-06},
	date = {2023-01-10},
	note = {Publisher: Frontiers},
	file = {Snapshot:C\:\\Users\\etienne.ricard\\Zotero\\storage\\RBLTENMP\\full.html:text/html},
}

@article{sanger_evaluation_2022,
	title = {Evaluation of Active Shoulder Exoskeleton Support to Deduce Application-Oriented Optimization Potentials for Overhead Work},
	volume = {12},
	rights = {http://creativecommons.org/licenses/by/3.0/},
	issn = {2076-3417},
	url = {https://www.mdpi.com/2076-3417/12/21/10805},
	doi = {10.3390/app122110805},
	abstract = {Repetitive overhead work with a heavy load increases the risk for work-related shoulder disorders. Occupational exoskeletons supporting arm elevation are potential solutions to reduce that risk by lowering the physical strains on the shoulder. Many studies have reported a reduction in shoulder stress in various overhead tasks by using such exoskeletons. However, the support demand can vary in each phase of motion as well as in each individual task. This paper presents a laboratory study with five participants to evaluate the influence of the support level of an active shoulder exoskeleton in different motion phases (e.g., arm lifting, screw-in, and arm lowering of two overhead tasks) to identify the potential optimization of support at each phase. Results show that the support level of the exoskeleton should be adapted to the motion phase of the two chosen tasks. A higher support force is desired for the screw phase compared to the arm lifting and lowering phases, and the support level needs to be reduced immediately for arm lowering after the screw phase. The time for switching the support levels can be recognized by the electric current of the screwdriver.},
	pages = {10805},
	number = {21},
	journaltitle = {Applied Sciences},
	author = {Sänger, Johannes and Yao, Zhejun and Schubert, Tim and Wolf, Alexander and Molz, Carla and Miehling, Jörg and Wartzack, Sandro and Gwosch, Thomas and Matthiesen, Sven and Weidner, Robert},
	urldate = {2024-01-07},
	date = {2022-01},
	langid = {english},
	note = {Number: 21
Publisher: Multidisciplinary Digital Publishing Institute},
	keywords = {exoskeleton, human–machine interaction, interaction forces, {sEMG}, biomechanical analysis, power tool, user experience},
	file = {Full Text PDF:C\:\\Users\\etienne.ricard\\Zotero\\storage\\KAN5G9ZN\\Sänger et al. - 2022 - Evaluation of Active Shoulder Exoskeleton Support .pdf:application/pdf},
}

@article{ma_modelling_2023,
	title = {Modelling for design and evaluation of industrial exoskeletons: A systematic review},
	volume = {113},
	issn = {0003-6870},
	url = {https://www.sciencedirect.com/science/article/pii/S0003687023001382},
	doi = {10.1016/j.apergo.2023.104100},
	shorttitle = {Modelling for design and evaluation of industrial exoskeletons},
	abstract = {Industrial exoskeletons are developed to relieve workers’ physical demands in the workplace and to alleviate ergonomic issues associated with work-related musculoskeletal disorders. As a safe and economical alternative to empirical/experimental methods, modelling is considered as a powerful tool for design and evaluation of industrial exoskeletons. This systematic review aims to provide a comprehensive understanding of the current literature on the design and evaluation of industrial exoskeletons through modelling. A systematic study was conducted by general keyword searches of five electronic databases over the last two decades (2003–2022). Out of the 701 records initially retrieved, 33 eligible articles were included and analyzed in the final review, presenting a variety of model inputs, model development, and model outputs used in the modelling. This systematic review study revealed that existing modelling methods can evaluate the biomechanical and physiological effects of industrial exoskeletons and provide some design parameters. However, the modelling method is currently unable to cover some of the main evaluation metrics supported by experimental assessments, such as task performance, user experience/discomfort, change in metabolic costs etc. Standard guidelines for model construction and implementation, as well as validation of human-exoskeleton interactions, remain to be established.},
	pages = {104100},
	journaltitle = {Applied Ergonomics},
	shortjournal = {Applied Ergonomics},
	author = {Ma, Tiejun and Zhang, Yanxin and Choi, Sang D. and Xiong, Shuping},
	urldate = {2024-01-08},
	date = {2023-11-01},
	keywords = {Musculoskeletal disorders, Industrial exoskeleton, Design and evaluation, Literature review, Modelling},
	file = {ScienceDirect Snapshot:C\:\\Users\\etienne.ricard\\Zotero\\storage\\IKIXB9XZ\\S0003687023001382.html:text/html},
}

@article{ojelade_three_2023,
	title = {Three passive arm-support exoskeletons have inconsistent effects on muscle activity, posture, and perceived exertion during diverse simulated pseudo-static overhead nutrunning tasks},
	volume = {110},
	issn = {0003-6870},
	url = {https://www.sciencedirect.com/science/article/pii/S0003687023000534},
	doi = {10.1016/j.apergo.2023.104015},
	abstract = {Arm-support exoskeletons ({ASEs}) are an emerging technology with the potential to reduce physical demands during diverse tasks, especially overhead work. However, limited information is available about the effects of different {ASE} designs during overhead work with diverse task demands. Eighteen participants (gender-balanced) performed lab-based simulations of a pseudo-static overhead task. This task was performed in six different conditions (3 work heights × 2 hand force directions), with each of three {ASEs} and in a control condition (i.e., no {ASE}). Using {ASEs} generally reduced the median activity of several shoulder muscles (by ∼12–60\%), changed working postures, and decreased perceived exertion in several body regions. Such effects, though, were often task-dependent and differed between the {ASEs}. Our results support earlier evidence of the beneficial effects of {ASEs} for overhead work but emphasize that: 1) these effects depend on the task demands and {ASE} design and 2) none of the {ASE} designs tested was clearly superior across the tasks simulated.},
	pages = {104015},
	journaltitle = {Applied Ergonomics},
	shortjournal = {Applied Ergonomics},
	author = {Ojelade, Aanuoluwapo and Morris, Wallace and Kim, Sunwook and Kelson, Denean and Srinivasan, Divya and Smets, Marty and Nussbaum, Maury A.},
	urldate = {2024-01-09},
	date = {2023-07-01},
	keywords = {Exoskeleton, Shoulder, Overhead work, Muscle activity, Perceived exertion, Posture},
	file = {ScienceDirect Snapshot:C\:\\Users\\etienne.ricard\\Zotero\\storage\\LWH4AAQD\\S0003687023000534.html:text/html;Version soumise:C\:\\Users\\etienne.ricard\\Zotero\\storage\\MIFFW8PJ\\Ojelade et al. - 2023 - Three passive arm-support exoskeletons have incons.pdf:application/pdf},
}

@article{de_vries_amount_2019,
	title = {The Amount of Support Provided by a Passive Arm Support Exoskeleton in a Range of Elevated Arm Postures},
	volume = {7},
	issn = {2472-5838},
	url = {https://doi.org/10.1080/24725838.2019.1669736},
	doi = {10.1080/24725838.2019.1669736},
	abstract = {Our study quantified the extent of support provided by a passive arm-support exoskeleton throughout a range of postures. Mechanical support generated by the arm-support exoskeleton ({SkelEx}, Rotterdam, The Netherlands) that we tested clearly reaches its maximum at elevation angles ranging from 60° to 120°, where the required support is also highest. In contrast, for elevation angles below 30°, this exoskeleton provided significantly less support. Depending on the task, other support characteristics might be required. These results may help practitioners who are considering the adoption of an exoskeleton in the workplace. We advocate adapting mechanical support settings or effective range to the actual specific working envelope of postures. Background: The use of arm-support exoskeletons is an emerging strategy to mechanically support workers during elevated arm tasks. In the present study, we evaluated the effects of wearing a passive exoskeleton on the shoulder moment and on the activity of six muscles in the shoulder region, in a range of elevated arm postures. Methods: Twelve participants were asked to maintain 15 static arm positions, which were combinations of different vertical elevations and horizontal abductions, both with and without the exoskeleton. The postures were composed of five elevation angles (vertical elevation: 30°–150°) and three horizonal abduction angles ({HAb}: 0°–60°). During the static postures, we obtained the supportive moment provided by the exoskeleton by measuring the interaction force, as well as muscle activity via electromyography of six relevant muscles: deltoid anterior, deltoid posterior, upper trapezius, lower trapezius, latissimus dorsi, and biceps brachii. We compared the moment that was required from the subjects to maintain the arm postures, as well as the muscle activity, between conditions with and without exoskeleton. Results: The supportive moment provided by the exoskeleton (0.5–6.1 Nm; up to 56\% of the required moment) implied a significant reduction to the shoulder moment that needed be generated by the subject. These effects were dependent on the arm posture, though, particularly on the vertical arm elevation angle rather than horizontal abduction. Mechanical support was highest at the vertical elevation angles that were most demanding (90° and 120°). This effect caused the required moment from the subject to be relatively consistent across different shoulder angles. Muscle activity was reduced in three of the six muscles (deltoid anterior, upper trapezius, and latissimus dorsi). However, for two muscles (upper trapezius and lower trapezius), the effects were dependent on the vertical arm elevation angle and an increase in muscle activity was evident for the lower trapezius at vertical elevation 150°. Conclusion: Our results emphasize the importance of analyzing the task demands, such as working posture, when selecting or designing arm support exoskeletons.},
	pages = {311--321},
	number = {3},
	journaltitle = {{IISE} Transactions on Occupational Ergonomics and Human Factors},
	author = {de Vries, Aijse and Murphy, Molly and Könemann, Reinier and Kingma, Idsart and de Looze, Michiel},
	urldate = {2024-01-09},
	date = {2019-10-02},
	note = {Publisher: Taylor \& Francis
\_eprint: https://doi.org/10.1080/24725838.2019.1669736},
	keywords = {Exoskeleton, {MSD}, shoulder, industry, physical workload},
	file = {de Vries et al. - 2019 - The Amount of Support Provided by a Passive Arm Su.pdf:C\:\\Users\\etienne.ricard\\Zotero\\storage\\A6K8FE6K\\de Vries et al. - 2019 - The Amount of Support Provided by a Passive Arm Su.pdf:application/pdf},
}

@article{kim_passive_2022,
	title = {A Passive Upper Limb Exoskeleton With Tilted and Offset Shoulder Joints for Assisting Overhead Tasks},
	volume = {27},
	issn = {1941-014X},
	url = {https://ieeexplore.ieee.org/abstract/document/9773319},
	doi = {10.1109/TMECH.2022.3169617},
	abstract = {Overhead tasks, mostly in the industrial sector, frequently cause upper limb work-related musculoskeletal disorders ({WMSDs}) leading to low productivity. Although passive upper limb exoskeletons have been used in industry to decrease upper limb {WMSDs}, they are limited to assist in overhead tasks, as they lack sufficient range of motion ({ROM}), assistive performance, and wearability. Here, we propose a passive upper limb exoskeleton with tilted and offset shoulder joints, enhanced {ROM}, and assistive mechanisms to effectively assist the upper limb. The {ROM} of the shoulder joint, tilted and offset to the rear of the user to increase the range, was sufficient at a 165° elevation angle, revealed by simulations and experiments. The assistive mechanism loads and unloads a spring to passively generate assistive torque. Our results showed that 9.5 N·m of maximum assistive torque was generated at 120°, which is sufficient to assist overhead task with a 1-kg tool. The assistive torque profile can be adjusted by changing the design parameters. Finally, assistance performance was evaluated by user verifications via electromyography experiments in welding-like tasks. The muscle activities of the anterior deltoid and lateral deltoid, the main muscles of shoulder flexion, were reduced to 32.4\% and 45.2\%, respectively.},
	pages = {4963--4973},
	number = {6},
	journaltitle = {{IEEE}/{ASME} Transactions on Mechatronics},
	author = {Kim, Junsoo and Kim, Juri and Jung, Yeongtae and Lee, Dongjin and Bae, Joonbum},
	urldate = {2024-01-10},
	date = {2022-12},
	note = {Conference Name: {IEEE}/{ASME} Transactions on Mechatronics},
	file = {IEEE Xplore Full Text PDF:C\:\\Users\\etienne.ricard\\Zotero\\storage\\KIXYUYQG\\Kim et al. - 2022 - A Passive Upper Limb Exoskeleton With Tilted and O.pdf:application/pdf},
}

@article{nasr_model-based_2022,
	title = {Model-Based Design and Optimization of Passive Shoulder Exoskeletons},
	volume = {17},
	doi = {10.1115/1.4053405},
	abstract = {To physically assist workers in reducing musculoskeletal strain or to develop motor skills for patients with neuromuscular disabilities, recent research has focused on exoskeletons. Designing exoskeletons is challenging due to the complex human geometric structure, the human-exoskeleton wrench interaction, the kinematic constraints, and the selection of power source characteristics. This study concentrates on modeling a 3D multibody upper-limb human-exoskeleton, developing a procedure of analyzing optimal assistive torque profiles, and optimizing the passive mechanism features for desired tasks. The optimization objective is minimizing the human joint torques. Differential-algebraic equations ({DAE})s of motion have been generated and solved to simulate the complex closed-loop multibody dynamics. Three different tasks have been considered, which are common in industrial environments: object manipulation, over-head work, and static pointing. The resulting assistive exoskeleton's elevation joint torque profile decreases the specific task's human shoulder torque. The exoskeleton is not versatile or optimal for different dynamic tasks since the passive mechanism produces a specific torque for a given elevation angle. We concluded that designing a passive exoskeleton for a wide range of dynamic applications is impossible.},
	journaltitle = {Journal of Computational and Nonlinear Dynamics},
	shortjournal = {Journal of Computational and Nonlinear Dynamics},
	author = {Nasr, Ali and Ferguson, Spencer and {McPhee}, John},
	date = {2022-01-26},
	file = {Nasr et al. - 2022 - Model-Based Design and Optimization of Passive Sho.pdf:C\:\\Users\\etienne.ricard\\Zotero\\storage\\ZPQUT46S\\Nasr et al. - 2022 - Model-Based Design and Optimization of Passive Sho.pdf:application/pdf},
}

@article{schiebl_model-based_2022,
	title = {Model-Based Biomechanical Exoskeleton Concept Optimization for a Representative Lifting Task in Logistics},
	volume = {19},
	rights = {http://creativecommons.org/licenses/by/3.0/},
	issn = {1660-4601},
	url = {https://www.mdpi.com/1660-4601/19/23/15533},
	doi = {10.3390/ijerph192315533},
	abstract = {Occupational exoskeletons are a promising solution to prevent work-related musculoskeletal disorders ({WMSDs}). However, there are no established systems that support heavy lifting to shoulder height. Thus, this work presents a model-based analysis of heavy lifting activities and subsequent exoskeleton concept optimization. Six motion sequences were captured in the laboratory for three subjects and analyzed in multibody simulations with respect to muscle activities ({MAs}) and joint forces ({JFs}). The most strenuous sequence was selected and utilized in further simulations of a human model connected to 32 exoskeleton concept variants. Six simulated concepts were compared concerning occurring {JFs} and {MAs} as well as interaction loads in the exoskeleton arm interfaces. Symmetric uplifting of a 21 kg box from hip to shoulder height was identified as the most strenuous motion sequence with highly loaded arms, shoulders, and back. Six concept variants reduced mean {JFs} (spine: {\textgreater}70\%, glenohumeral joint: {\textgreater}69\%) and {MAs} (back: {\textgreater}63\%, shoulder: {\textgreater}59\% in five concepts). Parasitic loads in the arm bracing varied strongly among variants. An exoskeleton design was identified that effectively supports heavy lifting, combining high musculoskeletal relief and low parasitic loads. The applied workflow can help developers in the optimization of exoskeletons.},
	pages = {15533},
	number = {23},
	journaltitle = {International Journal of Environmental Research and Public Health},
	author = {Schiebl, Jonas and Tröster, Mark and Idoudi, Wiem and Gneiting, Elena and Spies, Leon and Maufroy, Christophe and Schneider, Urs and Bauernhansl, Thomas},
	urldate = {2024-01-10},
	date = {2022-01},
	langid = {english},
	note = {Number: 23
Publisher: Multidisciplinary Digital Publishing Institute},
	keywords = {{AnyBody} Modeling System, exoskeleton, musculoskeletal modeling, ergonomics, manual work, activities above shoulder height, assistive systems, heavy lifting, logistics, multibody simulation},
	file = {Full Text PDF:C\:\\Users\\etienne.ricard\\Zotero\\storage\\35SEU4PY\\Schiebl et al. - 2022 - Model-Based Biomechanical Exoskeleton Concept Opti.pdf:application/pdf},
}

@article{van_engelhoven_experimental_2019,
	title = {Experimental Evaluation of a Shoulder-Support Exoskeleton for Overhead Work: Influences of Peak Torque Amplitude, Task, and Tool Mass},
	volume = {7},
	issn = {2472-5838, 2472-5846},
	url = {https://www.tandfonline.com/doi/full/10.1080/24725838.2019.1637799},
	doi = {10.1080/24725838.2019.1637799},
	shorttitle = {Experimental Evaluation of a Shoulder-Support Exoskeleton for Overhead Work},
	pages = {250--263},
	number = {3},
	journaltitle = {{IISE} Transactions on Occupational Ergonomics and Human Factors},
	shortjournal = {{IISE} Transactions on Occupational Ergonomics and Human Factors},
	author = {Van Engelhoven, Logan and Poon, Nathan and Kazerooni, Homayoon and Rempel, David and Barr, Alan and Harris-Adamson, Carisa},
	urldate = {2024-01-11},
	date = {2019-10-02},
	langid = {english},
	file = {Van Engelhoven et al. - 2019 - Experimental Evaluation of a Shoulder-Support Exos.pdf:C\:\\Users\\etienne.ricard\\Zotero\\storage\\RTWATS2P\\Van Engelhoven et al. - 2019 - Experimental Evaluation of a Shoulder-Support Exos.pdf:application/pdf},
}

@article{van_harmelen_measuring_2022,
	title = {Measuring the amount of support of lower back exoskeletons},
	doi = {https://www.laevo-exoskeletons.com/en/learning-center},
	abstract = {Wearing a passive back exoskeleton is an effective method to mitigate risks on low back pain ({LBP}). An important characteristic of passive exoskeletons is the torque-angle curve, because it describes the amount of support that is provided to the user in different postures. The amount of support determines to what degree risks of {LBP} are reduced. Using a unique measurement setup, the torque-angle curves of the Laevo {FLEX} and Laevo V2.5 lower back exoskeletons are measured.},
	author = {Van Harmelen, V and Schnieders, J},
	date = {2022},
	langid = {english},
	file = {van Harmelen et Schnieders - Measuring the amount of support of lower back exos.pdf:C\:\\Users\\etienne.ricard\\Zotero\\storage\\RDAY867G\\van Harmelen et Schnieders - Measuring the amount of support of lower back exos.pdf:application/pdf},
}

@article{bergmann_vivo_2011,
	title = {In vivo gleno-humeral joint loads during forward flexion and abduction},
	volume = {44},
	issn = {0021-9290},
	url = {https://www.sciencedirect.com/science/article/pii/S002192901100265X},
	doi = {10.1016/j.jbiomech.2011.02.142},
	abstract = {To improve design and preclinical test scenarios of shoulder joint implants as well as computer-based musculoskeletal models, a precise knowledge of realistic loads acting in vivo is necessary. Such data are also helpful to optimize physiotherapy after joint replacement and fractures. This is the first study that presents forces and moments measured in vivo in the gleno-humeral joint of 6 patients during forward flexion and abduction of the straight arm. The peak forces and, even more, the maximum moments varied inter-individually to a considerable extent. Forces of up to 238\%{BW} (percent of body weight) and moments up to 1.74\%{BWm} were determined. For elevation angles of less than 90° the forces agreed with many previous model-based calculations. At higher elevation angles, however, the measured loads still rose in contrast to the analytical results. When the exercises were performed at a higher speed, the peak forces decreased. The force directions relative to the humerus remained quite constant throughout the whole motion. Large moments in the joint indicate that friction in shoulder implants is high if the glenoid is not replaced. A friction coefficient of 0.1–0.2 seems to be realistic in these cases.},
	pages = {1543--1552},
	number = {8},
	journaltitle = {Journal of Biomechanics},
	shortjournal = {Journal of Biomechanics},
	author = {Bergmann, G. and Graichen, F. and Bender, A. and Rohlmann, A. and Halder, A. and Beier, A. and Westerhoff, P.},
	urldate = {2024-02-07},
	date = {2011-05-17},
	keywords = {Force, Shoulder joint, Measurement, Friction, Abduction, Elevation, Forward flexion, Gleno-humeral joint, Load, Moment, Telemetry},
	file = {ScienceDirect Snapshot:C\:\\Users\\etienne.ricard\\Zotero\\storage\\C6INVNEB\\S002192901100265X.html:text/html},
}

@article{harbo_maximal_2012,
	title = {Maximal isokinetic and isometric muscle strength of major muscle groups related to age, body mass, height, and sex in 178 healthy subjects},
	volume = {112},
	issn = {1439-6327},
	url = {https://doi.org/10.1007/s00421-011-1975-3},
	doi = {10.1007/s00421-011-1975-3},
	abstract = {The main objective of this study was to establish normative values for maximal concentric isokinetic strength and maximal isometric strength of all major muscle groups in healthy subjects applying sex, age, height, and body mass-adjusted statistical models. One hundred and seventy-eight (178) (93 male and 85 female) healthy non-athletic Danish volunteers aged 15–83 years were recruited. Eighteen test protocols for each sex were applied to determine isokinetic and isometric muscle strength at knee, ankle, hip, shoulder, elbow, and wrist using a dynamometer (Biodex System 3 {PRO}). Multiple linear regressions were performed with maximal muscle strength (peak torque) as dependent variable and age, height, and body mass as independent variables. Muscle strength significantly related to age in 24, to height in 13 and to body mass in 27 out of the 36 models. In gender-specific analyses, the variables age, height and body mass accounted for 25\% (20–29) (95\% confidence interval) of the variation (r2) in strength for men and 31\% (25–38) for women. The r2 was similar for the isokinetic models and the isometric models [31\% (22–40) vs. 28\% (23–34)]. Age, height, and body mass related to strength in most muscle groups and gender-specific models with estimated prediction intervals were established for maximal strength of major muscle groups.},
	pages = {267--275},
	number = {1},
	journaltitle = {European Journal of Applied Physiology},
	shortjournal = {Eur J Appl Physiol},
	author = {Harbo, Thomas and Brincks, John and Andersen, Henning},
	urldate = {2024-02-07},
	date = {2012-01-01},
	langid = {english},
	keywords = {Rehabilitation, Muscle strength, Dynamometer, Normative values, Outcome assessment},
	file = {Full Text PDF:C\:\\Users\\etienne.ricard\\Zotero\\storage\\KGR7Y9FG\\Harbo et al. - 2012 - Maximal isokinetic and isometric muscle strength o.pdf:application/pdf},
}

@article{koski_dynamic_1994,
	title = {Dynamic shoulder flexion strength: for use in occupational risk analysis and clinical assessment},
	volume = {9},
	issn = {0268-0033},
	url = {https://www.sciencedirect.com/science/article/pii/0268003394900310},
	doi = {10.1016/0268-0033(94)90031-0},
	shorttitle = {Dynamic shoulder flexion strength},
	abstract = {Given the likelihood of increased risk of musculoskeletal injury when joint torque strength demands approach the maximum isometric torque, this study determined the flexion torque strength capabilities of the shoulder in young men and women. To our knowledge this is the first study to report dynamic shoulder flexion torques. Peak static flexion torque values were collected at shoulder angles of 0° (anatomical position) and 45° of flexion in 25 female and 26 male subjects seated in an upright position. Dynamic concentric and eccentric shoulder flexion torques were collected at 50° s−1 angular velocity from 0° to each subject's comfortable flexion limit on a {KIN}-{COM} dynamometer. Results indicated that for both static and dynamic strength measures, female subjects produced, on average, half of the torque output of males. Mean male flexion torques were: static at 0° = 89.9 N m; static at 45° = 68.6 N m; dynamic at 45° = 46.9 N m (concentric); dynamic at 45° = 75.3 N m (eccentric).},
	pages = {99--104},
	number = {2},
	journaltitle = {Clinical Biomechanics},
	shortjournal = {Clinical Biomechanics},
	author = {Koski, A. V. and {McGill}, S. M.},
	urldate = {2024-02-07},
	date = {1994-03-01},
	keywords = {Isokinetic, dynamic, isometric, shoulder flexion, static, strength},
	file = {ScienceDirect Snapshot:C\:\\Users\\etienne.ricard\\Zotero\\storage\\L7Z2P66U\\0268003394900310.html:text/html},
}

@article{anton_effect_2001,
	title = {The effect of overhead drilling position on shoulder moment and electromyography},
	volume = {44},
	issn = {0014-0139, 1366-5847},
	url = {https://www.tandfonline.com/doi/full/10.1080/00140130120079},
	doi = {10.1080/00140130120079},
	pages = {489--501},
	number = {5},
	journaltitle = {Ergonomics},
	shortjournal = {Ergonomics},
	author = {Anton, Dan and Shibley, Lee D. and Fethke, Nathan B. and Hess, Jennifer and Cook, Thomas M. and Rosecrance, John},
	urldate = {2024-02-07},
	date = {2001-04},
	langid = {english},
	file = {Full Text PDF:C\:\\Users\\etienne.ricard\\Zotero\\storage\\MCT7CH2L\\Anton et al. - 2001 - The effect of overhead drilling position on should.pdf:application/pdf},
}

@online{whitcomb_comparison_1995,
	title = {A Comparison of Torque Production During Dynamic Strength Testing of Shoulder Abduction in the Coronal Plane and the Plane of the Scapula},
	url = {https://www.jospt.org/doi/epdf/10.2519/jospt.1995.21.4.227},
	author = {Whitcomb, Laura J. and Kelley, Martin J. and Leiper, Carol L.},
	urldate = {2024-02-07},
	date = {1995},
	langid = {english},
	doi = {10.2519/jospt.1995.21.4.227},
	file = {Snapshot:C\:\\Users\\etienne.ricard\\Zotero\\storage\\RD4JLSV5\\jospt.1995.21.4.html:text/html},
}

@article{chow_shoulder_2009,
	title = {Shoulder strength of females while sitting and standing as a function of hand location and force direction},
	volume = {40},
	issn = {0003-6870},
	url = {https://www.sciencedirect.com/science/article/pii/S0003687008001932},
	doi = {10.1016/j.apergo.2008.12.003},
	abstract = {This study evaluated single-handed isometric push strength capabilities of females working at or above-shoulder level. We examined the influence of force exertion direction (vertical, horizontal and lateral), angle of shoulder flexion from horizontal (0°, 30°, 60° and 90°) and gross body posture (standing and sitting), on maximal volitional shoulder strength. Force exertion direction had the greatest affect on shoulder strength (p{\textless}0.0001). Strength was greatest in the vertical axis pushing downwards and weakest in the horizontal plane pushing forwards. Angle influenced shoulder strength when considered together with direction (p{\textless}0.0001). However, these effects were dominated by direction results. Marginal differences in strength existed between sitting and standing (p{\textgreater}0.05). These results can be used to design workspaces that consider individual strength limitations and their dependence on force direction, work orientation, and gross body posture.},
	pages = {303--308},
	number = {3},
	journaltitle = {Applied Ergonomics},
	shortjournal = {Applied Ergonomics},
	author = {Chow, Amy Y. and Dickerson, Clark R.},
	urldate = {2024-02-08},
	date = {2009-05-01},
	keywords = {Shoulder, Female workers, Strength capability},
	file = {ScienceDirect Snapshot:C\:\\Users\\etienne.ricard\\Zotero\\storage\\QPZ5I8JT\\S0003687008001932.html:text/html},
}

@article{antony_effects_2010,
	title = {Effects of posture, movement and hand load on shoulder muscle activity},
	volume = {20},
	issn = {1050-6411},
	url = {https://www.sciencedirect.com/science/article/pii/S1050641109000674},
	doi = {10.1016/j.jelekin.2009.04.010},
	abstract = {The influence of external factors such as arm posture, hand loading and dynamic exertion on shoulder muscle activity is needed to provide insight into the relationship between internal and external loading of the shoulder joint. Surface electromyography was collected from 8 upper extremity muscles on 16 participants who performed isometric and dynamic shoulder exertions in three shoulder planes (flexion, mid-abduction and abduction) covering four shoulder elevation angles (30°, 60°, 90° and 120°). Shoulder exertions were performed under three hand load conditions: no load, holding a 0.5kg load and 30\% grip. It was found that adding a 0.5kg load to the hand increased shoulder muscle activity by 4\% maximum voluntary excitation ({MVE}), across all postures and velocities. Performing a simultaneous shoulder exertion and hand grip led to posture specific redistribution of shoulder muscle activity that was consistent for both isometric and dynamic exertions. When gripping, anterior and middle deltoid activity decreased by 2\% {MVE}, while posterior deltoid, infraspinatus and trapezius activity increased by 2\% {MVE} and biceps brachii activity increased by 6\% {MVE}. Increased biceps brachii activity with gripping may be an initiating factor for the changes in shoulder muscle activity. The finding that hand gripping altered muscle activation, and thus the internal loading, of the shoulder may play an important role in shoulder injury development and rehabilitation.},
	pages = {191--198},
	number = {2},
	journaltitle = {Journal of Electromyography and Kinesiology},
	shortjournal = {Journal of Electromyography and Kinesiology},
	author = {Antony, Nicholas T. and Keir, Peter J.},
	urldate = {2024-02-09},
	date = {2010-04-01},
	keywords = {{EMG}, Shoulder, Abduction, Flexion, Grip force, Hand load, Joint},
}

@article{schiele_kinematic_2006,
	title = {Kinematic Design to Improve Ergonomics in Human Machine Interaction},
	volume = {14},
	issn = {1558-0210},
	url = {https://ieeexplore.ieee.org/abstract/document/4032758},
	doi = {10.1109/TNSRE.2006.881565},
	abstract = {This paper introduces a novel kinematic design paradigm for ergonomic human machine interaction. Goals for optimal design are formulated generically and applied to the mechanical design of an upper-arm exoskeleton. A nine degree-of-freedom ({DOF}) model of the human arm kinematics is presented and used to develop, test, and optimize the kinematic structure of an human arm interfacing exoskeleton. The resulting device can interact with an unprecedented portion of the natural limb workspace, including motions in the shoulder-girdle, shoulder, elbow, and the wrist. The exoskeleton does not require alignment to the human joint axes, yet is able to actuate each {DOF} of our redundant limb unambiguously and without reaching into singularities. The device is comfortable to wear and does not create residual forces if misalignments exist. Implemented in a rehabilitation robot, the design features of the exoskeleton could enable longer lasting training sessions, training of fully natural tasks such as activities of daily living and shorter dress-on and dress-off times. Results from inter-subject experiments with a prototype are presented, that verify usability over the entire workspace of the human arm, including shoulder and shoulder girdle},
	pages = {456--469},
	number = {4},
	journaltitle = {{IEEE} Transactions on Neural Systems and Rehabilitation Engineering},
	author = {Schiele, Andr and van der Helm, Frans C. T.},
	urldate = {2024-02-09},
	date = {2006-12},
	note = {Conference Name: {IEEE} Transactions on Neural Systems and Rehabilitation Engineering},
	keywords = {Exoskeletons, Kinematics, Testing, Ergonomics, Shoulder, Humans, Wrist, Prototypes, Rehabilitation robotics, Elbow, Arm modeling, ergonomic design, rehabilitation exoskeleton, workspace},
	file = {IEEE Xplore Abstract Record:C\:\\Users\\etienne.ricard\\Zotero\\storage\\JZA9BNQW\\4032758.html:text/html;IEEE Xplore Full Text PDF:C\:\\Users\\etienne.ricard\\Zotero\\storage\\CESRYDNK\\Schiele et van der Helm - 2006 - Kinematic Design to Improve Ergonomics in Human Ma.pdf:application/pdf},
}

@article{garner_musculoskeletal_2001,
	title = {Musculoskeletal Model of the Upper Limb Based on the Visible Human Male Dataset},
	volume = {4},
	issn = {1025-5842, 1476-8259},
	url = {http://www.tandfonline.com/doi/abs/10.1080/10255840008908000},
	doi = {10.1080/10255840008908000},
	pages = {93--126},
	number = {2},
	journaltitle = {Computer Methods in Biomechanics and Biomedical Engineering},
	shortjournal = {Computer Methods in Biomechanics and Biomedical Engineering},
	author = {Garner, Brian A. and Pandy, Marcus G.},
	urldate = {2024-02-09},
	date = {2001-01},
	langid = {english},
}

@article{huysamen_kinematic_2020,
	title = {Kinematic and kinetic functional requirements for industrial exoskeletons for lifting tasks and overhead lifting},
	volume = {63},
	doi = {10.1080/00140139.2020.1759698},
	abstract = {The aim of this study was to sample human kinematics and kinetics during simulated tasks to aid the design of industrial exoskeletons. Twelve participants performed two dynamic tasks; a simulated lifting task and an overhead lifting task. Based on the current data, to completely assist a worker with lifting loads up to 15kg, hip actuators would need to supply up to 111Nm of extensor torque at speeds up to 139°/s of extension velocity and 26°/s of flexion velocity. The actuators should allow the hip to extend to 11° and flex to 95°, and supply a power of 212W. To completely assist workers lifting a 3kg load overhead, actuators assisting shoulder flexion would need to supply up to 20Nm of flexor torque at speeds up to 21°/s of extension velocity and 116°/s of flexion velocity. The actuators should also allow 67° of shoulder flexion and supply a power of 27W.
Practitioner Summary: There is increasing interest in developing exoskeletons for industrial applications. This study details relevant kinetic and kinematic exposures for common industrial production tasks, which can be used to inform functional requirements of industrial exoskeletons.

• Highlights
• This study sampled joint kinematic and kinetic activity to inform design of industrial exoskeletons.
• The study presents sample values to two types of common industrial tasks across the major joints as are often assisted.
• We also indicate considerations on which joints should be considered to be actively assisted.},
	pages = {1--27},
	journaltitle = {Ergonomics},
	shortjournal = {Ergonomics},
	author = {Huysamen, Kirsten and Power, Valerie and O'Sullivan, Leonard},
	date = {2020-04-22},
	file = {Full Text PDF:C\:\\Users\\etienne.ricard\\Zotero\\storage\\QQZCGPJU\\Huysamen et al. - 2020 - Kinematic and kinetic functional requirements for .pdf:application/pdf},
}

@article{mcdonald_dynamic_2018,
	title = {Dynamic and static shoulder strength relationship and predictive model},
	volume = {67},
	issn = {0003-6870},
	url = {https://www.sciencedirect.com/science/article/pii/S0003687017302259},
	doi = {10.1016/j.apergo.2017.10.004},
	abstract = {Static strength is typically used to standardize occupational tasks in an effort to limit over-exertion injuries; however, workplace tasks are commonly dynamic in nature. The purpose of this investigation was to assess factors influencing isokinetic shoulder strength and to develop predictive equations for isokinetic shoulder flexion and extension strength using isometric strength. Fifteen women performed a set of concentric isokinetic and isometric shoulder flexion and extension maximal exertions across a series of movement planes, angular velocities, and grip types. Data were used to generate two stepwise multiple regression models for predicting isokinetic shoulder flexion and exertion strength across the various exertion parameters. The final regression models explained a high degree of variance in predicting isokinetic shoulder flexion (R2 = 0.59) and extension (R2 = 0.67) with a subset of four and five inputs, respectively. The predictive equations can help establish acceptable force limits for workplace tasks requiring dynamic actions using more easily attainable static forces.},
	pages = {162--169},
	journaltitle = {Applied Ergonomics},
	shortjournal = {Applied Ergonomics},
	author = {{McDonald}, Alison C. and Savoie, Spencer M. and Mulla, Daanish M. and Keir, Peter J.},
	urldate = {2024-02-12},
	date = {2018-02-01},
	keywords = {Shoulder, Strength, Workplace design},
	file = {ScienceDirect Snapshot:C\:\\Users\\etienne.ricard\\Zotero\\storage\\ZRI5TU7S\\S0003687017302259.html:text/html},
}

@article{ramella_evaluation_2024,
	title = {Evaluation of antigravitational support levels provided by a passive upper-limb occupational exoskeleton in repetitive arm movements},
	volume = {117},
	issn = {0003-6870},
	url = {https://www.sciencedirect.com/science/article/pii/S0003687024000036},
	doi = {10.1016/j.apergo.2024.104226},
	abstract = {Upper-limb occupational exoskeletons to support the workers' upper arms are typically designed to provide antigravitational support. Although typical work activities require workers to perform static and dynamic actions, the majority of the studies in literature investigated the effects of upper-limb occupational exoskeletons in static and quasi-static activities, while only a few works focused on dynamic tasks. This article presents a systematic evaluation of the effects of different levels of antigravitational support (from about 60\% to 100\% of the arm gravitational load) provided by a passive upper-limb occupational exoskeleton on muscles’ activity during repetitive arm movements. The effect of the exoskeleton on muscle activity was evaluated by the comparison of muscle activations with and without the exoskeleton. The average muscle activation was computed considering shoulder full flexion-extension cycles, and sub-movements, namely the arm-lifting (i.e., flexion) and arm-lowering (i.e., extension) movements. Results showed a quasi-linear correlation between antigravitational support and muscle activity reductions, both when considering the full flexion-extension cycle and in the arm-lifting movement (reductions were up to 64 and 61\% compared to not wearing the exoskeleton, respectively). When considering the arm-lowering movement, providing antigravitational support close to or higher than 100\% of the arm gravitational load led to increased muscle activations of the extensors (up to 127\%), suggesting that such an amount of antigravitational support may be not effective for a complete biomechanical load reduction on the shoulder district in dynamic tasks.},
	pages = {104226},
	journaltitle = {Applied Ergonomics},
	shortjournal = {Applied Ergonomics},
	author = {Ramella, Giulia and Grazi, Lorenzo and Giovacchini, Francesco and Trigili, Emilio and Vitiello, Nicola and Crea, Simona},
	urldate = {2024-02-29},
	date = {2024-05-01},
	keywords = {Ergonomics, Antigravitational support, Occupational exoskeletons, Repetitive arm movements, Upper-limb exoskeletons},
	file = {ScienceDirect Snapshot:C\:\\Users\\etienne.ricard\\Zotero\\storage\\YJJS68BS\\S0003687024000036.html:text/html},
}

@book{cohen_statistical_1988,
	location = {Hillsdale, N.J},
	edition = {2nd ed},
	title = {Statistical power analysis for the behavioral sciences},
	isbn = {978-0-8058-0283-2},
	pagetotal = {567},
	publisher = {L. Erlbaum Associates},
	author = {Cohen, Jacob},
	date = {1988},
	langid = {english},
	keywords = {Probabilities, Social sciences, Statistical methods, Statistical power analysis},
	file = {CohenPower.pdf:C\:\\Users\\etienne.ricard\\Zotero\\storage\\47LUSVW6\\CohenPower.pdf:application/pdf},
}

@article{ostertagova_modelling_2012,
	title = {Modelling using Polynomial Regression},
	volume = {48},
	issn = {1877-7058},
	url = {https://www.sciencedirect.com/science/article/pii/S1877705812046085},
	doi = {10.1016/j.proeng.2012.09.545},
	series = {Modelling of Mechanical and Mechatronics Systems},
	abstract = {This paper is concentrated on the polynomial regression model, which is useful when there is reason to believe that relationship between two variables is curvilinear. The polynomial regression model has been applied using the characterisation of the relationship between strains and drilling depth. Parameters of the model were estimated using a least square method. After fitting, the model was evaluated using some of the common indicators used to evaluate accuracy of regression model. The data were analyzed using computer program {MATLAB} that performs these calculations.},
	pages = {500--506},
	journaltitle = {Procedia Engineering},
	shortjournal = {Procedia Engineering},
	author = {Ostertagová, Eva},
	urldate = {2024-03-08},
	date = {2012-01-01},
	keywords = {-squared, adjusted -squared, mean absolute percentage error, Multiple regression model, root mean squared error},
	file = {ScienceDirect Snapshot:C\:\\Users\\etienne.ricard\\Zotero\\storage\\K4LXC5AR\\S1877705812046085.html:text/html},
}

@thesis{nordez_caracterisation_2006,
	title = {Caractérisation et modélisation du comportement mécanique du complexe musculo-articulaire en conditions passives : influence de protocoles d'étirement cyclique et statique},
	rights = {Licence Etalab},
	url = {https://theses.fr/2006NANT2104},
	shorttitle = {Caractérisation et modélisation du comportement mécanique du complexe musculo-articulaire en conditions passives},
	abstract = {Ces travaux visent à modéliser le comportement mécanique passif du complexe musculoarticulaire ({CMA}). L’implémentation et la validation de méthodologies originales nous ont permis de caractériser les paramètres d’élasticité, de viscosité et de frottement du {CMA}. Puis les modifications de ces propriétés ont été déterminées à la suite d’étirements cycliques et statiques. Les étirements statiques induisent principalement une augmentation transitoire de la longueur des muscles alors que les propriétés dissipatives et la raideur du {CMA} ne sont modifiées qu’après les étirements cycliques. Nos résultats permettent de discuter des mécanismes potentiellement impliqués dans ces réponses spécifiques. Enfin, un modèle rhéologique a été développé et validé afin de modéliser le comportement mécanique et les adaptations observées dans ce travail. Ce modèle pourrait par exemple permettre de simuler les effets de protocoles réalisés dans le cadre de pratiques sportives ou de rééducations fonctionnelles.},
	institution = {Nantes},
	type = {These de doctorat},
	author = {Nordez, Antoine},
	editora = {Cornu, Christophe and Casari, Pascal},
	editoratype = {collaborator},
	urldate = {2024-03-29},
	date = {2006-01-01},
	keywords = {Tendons, Muscles -- Propriétés mécaniques, Stretching},
}

@article{yang_multiple_2023,
	title = {Multiple Quadratic Polynomial Regression Models and Quality Maps for Tensile Mechanical Properties and Quality Indices of Cast Aluminum Alloys according to Artificial Aging Heat Treatment Condition},
	volume = {2023},
	issn = {1687-8434},
	url = {https://www.hindawi.com/journals/amse/2023/7069987/},
	doi = {10.1155/2023/7069987},
	abstract = {To evaluate the quality of cast aluminum alloys quantitatively and intuitively, quality index and quality map have been used. Quality index and quality map are to quantitatively evaluate the quality of cast aluminum alloys according to yield strength ({YS}), ultimate tensile strength ({UTS}), elongation to fracture (Ef), and strain energy density (W). There are some quality indices such as Q, {QR}, {QC}, and Q0. The quality maps are generated to intuitively evaluate the quality level based on the quality indices. These quality indices and quality maps show the quality levels according to the pairs of tensile mechanical properties such as {UTS} and Ef, or {YS} and Ef, or {YS} and W. By using these quality maps, it is impossible to directly evaluate the quality levels according to the artificial aging heat treatment condition. We develop multiple quadratic polynomial regression models and quality maps for tensile mechanical properties and quality indices of the cast aluminum alloys according to artificial aging heat treatment condition. The performances of the regression models are evaluated using the mean absolute errors, mean relative errors, and coefficients of determination. The regression models and quality maps could be widely used to evaluate the quality of the cast aluminum alloys according to the aging heat treatment conditions and determine the rational aging heat treatment condition.},
	pages = {e7069987},
	journaltitle = {Advances in Materials Science and Engineering},
	author = {Yang, Won-Chol and Yang, Ji-Yon and Kim, Ryong-Chol},
	urldate = {2024-04-02},
	date = {2023-02-06},
	langid = {english},
	note = {Publisher: Hindawi},
	file = {Full Text PDF:C\:\\Users\\etienne.ricard\\Zotero\\storage\\2AWBQDX3\\Yang et al. - 2023 - Multiple Quadratic Polynomial Regression Models an.pdf:application/pdf},
}

@article{looft_modelling_2015,
	title = {Modelling three-dimensional human strength capacity: logistic vs. polynomial surface equations},
	volume = {5},
	issn = {1742-5549, 1742-5557},
	url = {http://www.inderscience.com/link.php?id=68122},
	doi = {10.1504/IJHFMS.2015.068122},
	shorttitle = {Modelling three-dimensional human strength capacity},
	abstract = {One approach to modelling muscle strength is to represent peak torque as three-dimensional (3D) torque-angle-velocity surfaces at the joint level. These nonlinear relationships have been modelled using polynomial equations. However, we hypothesised logistic equations would better represent 3D peak strength based on known ‘S-shaped’ relationships between torque and velocity. To compare the two approaches, we modelled eight 3D strength surfaces based on previously published data, elbow and knee strength, using polynomial and logistic equations. Both models fit the strength data well, with median R2 values of 0.983 and 0.971 for polynomial and logistic equations, respectively. However, when extrapolating the models to a full normal range of motion (0° to 140°) 100\% of the polynomial surfaces , but only 25\% of the logistic surfaces, displayed non-physiologic strength estimates (i.e., crossed zero). Accordingly, logistic equations may provide equal or better representations of 3D joint strength surfaces for digital human modelling.},
	pages = {5},
	number = {1},
	journaltitle = {International Journal of Human Factors Modelling and Simulation},
	shortjournal = {{IJHFMS}},
	author = {Looft, John M. and Law, Laura A. Frey},
	urldate = {2024-04-04},
	date = {2015},
	langid = {english},
	file = {Looft et Law - 2015 - Modelling three-dimensional human strength capacit.pdf:C\:\\Users\\etienne.ricard\\Zotero\\storage\\YFAPWSCC\\Looft et Law - 2015 - Modelling three-dimensional human strength capacit.pdf:application/pdf},
}

@online{noauthor_three_nodate,
	title = {{THREE} {DIMENSIONAL} {SURFACE} {REPRESENTATION} {OF} {KNEE} {AND} {HIP} {JOINT} {TORQUE} {CAPABILITY}},
	url = {https://www.worldscientific.com/doi/epdf/10.4015/S101623720100008X},
	urldate = {2024-04-04},
	langid = {english},
	doi = {10.4015/S101623720100008X},
	file = {Snapshot:C\:\\Users\\etienne.ricard\\Zotero\\storage\\HL8NV9LL\\S101623720100008X.html:text/html},
}

@online{noauthor_normative_nodate,
	title = {A {NORMATIVE} {DATABASE} {OF} {ISOKINETIC} {UPPER}-{EXTREMITY} {JOINT} {STRENGTHS}: {TOWARDS} {THE} {EVALUATION} {OF} {DYNAMIC} {HUMAN} {PERFORMANCE}},
	url = {https://www.worldscientific.com/doi/epdf/10.4015/S101623720100011X},
	shorttitle = {A {NORMATIVE} {DATABASE} {OF} {ISOKINETIC} {UPPER}-{EXTREMITY} {JOINT} {STRENGTHS}},
	urldate = {2024-04-04},
	langid = {english},
	doi = {10.4015/S101623720100011X},
	file = {Snapshot:C\:\\Users\\etienne.ricard\\Zotero\\storage\\2HP74PMF\\S101623720100011X.html:text/html},
}

@article{balser_novel_2022,
	title = {A Novel Passive Shoulder Exoskeleton Designed With Variable Stiffness Mechanism},
	volume = {7},
	issn = {2377-3766},
	url = {https://ieeexplore.ieee.org/document/9690003},
	doi = {10.1109/LRA.2022.3144529},
	abstract = {With the population of the world getting older and the working period becoming more extended, exoskeletons can be helpful to prevent occupational injuries and provide assistance for physically exhausting works. In this letter, a novel compact passive exoskeleton able to assist the elderly and workers with overhead tasks is introduced. The exoskeleton consists of a spherical shoulder mechanism and a variable stiffness mechanism, the latter being used to compensate torques due to gravity force. Numerical, analytical, and experimental analyses of the variable stiffness mechanism are carried out and compared. Topology optimisation is used to reduce the mass of the device. The final design, able to compensate for 50\% of the gravitational torque of the arm with the elbow stretched, was tested and validated experimentally.},
	pages = {2748--2754},
	number = {2},
	journaltitle = {{IEEE} Robotics and Automation Letters},
	author = {Balser, Felix and Desai, Rohan and Ekizoglou, Alexandros and Bai, Shaoping},
	urldate = {2024-04-10},
	date = {2022-04},
	note = {Conference Name: {IEEE} Robotics and Automation Letters},
	keywords = {Exoskeletons, Torque, Shoulder, Arms, Springs, Passive exoskeletons, Couplings, actuation and joint mechanisms, design optimisation, Pulleys, spherical shoulder mechanism, variable stiffness mechanism},
	file = {IEEE Xplore Abstract Record:C\:\\Users\\etienne.ricard\\Zotero\\storage\\YJ5RBQSB\\9690003.html:text/html;IEEE Xplore Full Text PDF:C\:\\Users\\etienne.ricard\\Zotero\\storage\\UV6NMZEC\\Balser et al. - 2022 - A Novel Passive Shoulder Exoskeleton Designed With.pdf:application/pdf},
}

@article{hopkins_measures_2000,
	title = {Measures of reliability in sports medicine and science},
	volume = {30},
	issn = {0112-1642},
	doi = {10.2165/00007256-200030010-00001},
	abstract = {Reliability refers to the reproducibility of values of a test, assay or other measurement in repeated trials on the same individuals. Better reliability implies better precision of single measurements and better tracking of changes in measurements in research or practical settings. The main measures of reliability are within-subject random variation, systematic change in the mean, and retest correlation. A simple, adaptable form of within-subject variation is the typical (standard) error of measurement: the standard deviation of an individual's repeated measurements. For many measurements in sports medicine and science, the typical error is best expressed as a coefficient of variation (percentage of the mean). A biased, more limited form of within-subject variation is the limits of agreement: the 95\% likely range of change of an individual's measurements between 2 trials. Systematic changes in the mean of a measure between consecutive trials represent such effects as learning, motivation or fatigue; these changes need to be eliminated from estimates of within-subject variation. Retest correlation is difficult to interpret, mainly because its value is sensitive to the heterogeneity of the sample of participants. Uses of reliability include decision-making when monitoring individuals, comparison of tests or equipment, estimation of sample size in experiments and estimation of the magnitude of individual differences in the response to a treatment. Reasonable precision for estimates of reliability requires approximately 50 study participants and at least 3 trials. Studies aimed at assessing variation in reliability between tests or equipment require complex designs and analyses that researchers seldom perform correctly. A wider understanding of reliability and adoption of the typical error as the standard measure of reliability would improve the assessment of tests and equipment in our disciplines.},
	pages = {1--15},
	number = {1},
	journaltitle = {Sports Medicine (Auckland, N.Z.)},
	shortjournal = {Sports Med},
	author = {Hopkins, W. G.},
	date = {2000-07},
	pmid = {10907753},
	keywords = {Humans, Reproducibility of Results, Sensitivity and Specificity, Fatigue, Learning, Algorithms, Analysis of Variance, Bias, Confidence Intervals, Decision Making, Linear Models, Motivation, Sample Size, Science, Sports Medicine},
}

@article{drouin_reliability_2004,
	title = {Reliability and validity of the Biodex system 3 pro isokinetic dynamometer velocity, torque and position measurements},
	volume = {91},
	issn = {1439-6327},
	url = {https://doi.org/10.1007/s00421-003-0933-0},
	doi = {10.1007/s00421-003-0933-0},
	abstract = {This study quantitatively assessed the mechanical reliability and validity of position, torque and velocity measurements of the Biodex System 3 isokinetic dynamometer. Trial-to-trial and day-to-day reliability were assessed during three trials on two separate days. To assess instrument validity, measurement of each variable using the Biodex System 3 dynamometer was compared to a criterion measure of position, torque and velocity. Position was assessed at 5° increments across the available range of motion of the dynamometer. Torque measures were assessed isometrically by hanging six different calibrated weights from the lever arm. Velocity was assessed (30°/s to 500°/s) across a 70° arc of motion by manually accelerating the weighted lever arm. With the exception of a systematic decrease in velocity at speeds of 300°/s and higher, the Biodex System 3 performed with acceptable mechanical reliability and validity on all variables tested.},
	pages = {22--29},
	number = {1},
	journaltitle = {European Journal of Applied Physiology},
	shortjournal = {Eur J Appl Physiol},
	author = {Drouin, Joshua M. and Valovich-{mcLeod}, Tamara C. and Shultz, Sandra J. and Gansneder, Bruce M. and Perrin, David H.},
	urldate = {2024-04-12},
	date = {2004-01-01},
	langid = {english},
	keywords = {Muscle function, Reliability, Muscle testing, Validity},
	file = {Full Text PDF:C\:\\Users\\etienne.ricard\\Zotero\\storage\\HRMPHB26\\Drouin et al. - 2004 - Reliability and validity of the Biodex system 3 pr.pdf:application/pdf},
}

@article{cohen_power_1992,
	title = {A power primer},
	volume = {112},
	issn = {0033-2909},
	doi = {10.1037//0033-2909.112.1.155},
	abstract = {One possible reason for the continued neglect of statistical power analysis in research in the behavioral sciences is the inaccessibility of or difficulty with the standard material. A convenient, although not comprehensive, presentation of required sample sizes is provided here. Effect-size indexes and conventional values for these are given for operationally defined small, medium, and large effects. The sample sizes necessary for .80 power to detect effects at these levels are tabled for eight standard statistical tests: (a) the difference between independent means, (b) the significance of a product-moment correlation, (c) the difference between independent rs, (d) the sign test, (e) the difference between independent proportions, (f) chi-square tests for goodness of fit and contingency tables, (g) one-way analysis of variance, and (h) the significance of a multiple or multiple partial correlation.},
	pages = {155--159},
	number = {1},
	journaltitle = {Psychological Bulletin},
	shortjournal = {Psychol Bull},
	author = {Cohen, J.},
	date = {1992-07},
	pmid = {19565683},
	keywords = {Sample Size, Chi-Square Distribution, Psychology},
}

@article{wagenmakers_aic_2004,
	title = {{AIC} model selection using Akaike weights},
	volume = {11},
	issn = {1531-5320},
	url = {https://doi.org/10.3758/BF03206482},
	doi = {10.3758/BF03206482},
	abstract = {The Akaike information criterion ({AIC}; Akaike, 1973) is a popular method for comparing the adequacy of multiple, possibly nonnested models. Current practice in cognitive psychology is to accept a single model on the basis of only the “raw” {AIC} values, making it difficult to unambiguously interpret the observed {AIC} differences in terms of a continuous measure such as probability. Here we demonstrate that {AIC} values can be easily transformed to so-called Akaike weights (e.g., Akaike, 1978, 1979; Bozdogan, 1987; Burnham \& Anderson, 2002), which can be directly interpreted as conditional probabilities for each model. We show by example how these Akaike weights can greatly facilitate the interpretation of the results of {AIC} model comparison procedures.},
	pages = {192--196},
	number = {1},
	journaltitle = {Psychonomic Bulletin \& Review},
	shortjournal = {Psychonomic Bulletin \& Review},
	author = {Wagenmakers, Eric-Jan and Farrell, Simon},
	urldate = {2024-04-18},
	date = {2004-02-01},
	langid = {english},
	keywords = {Akaike Weight, Candidate Model, Leibler Discrepancy, Model Selection, Prior Density},
	file = {Full Text PDF:C\:\\Users\\etienne.ricard\\Zotero\\storage\\QPPRTAA3\\Wagenmakers et Farrell - 2004 - AIC model selection using Akaike weights.pdf:application/pdf},
}

@patent{finke_device_2022,
	title = {Device for supporting at least one arm of a user and for supporting at least one upper arm},
	url = {https://patents.google.com/patent/US20220031551A2/en},
	holder = {Ottobock {SE} and Co {KGaA}},
	type = {patentus},
	number = {20220031551A2},
	author = {Finke, Lars Benjamin and Kroll-Orywahl, Olaf and Tüttemann, Markus and Bremer, Michael and Merker, Maximilian Anton and Mizera, Oliver and Mladek, Markus and Röschel, Fabienne and Schirrmeister, Benjamin and Vogel, Carsten and Bornmann, Jonas and Lanzinger, Michael and Käsmann, Simon and {SCHWEDHELM}, Pascal},
	urldate = {2024-06-03},
	date = {2022-02-03},
	langid = {english},
	keywords = {actuator, arm, arm support, force, state},
	file = {Full Text PDF:C\:\\Users\\etienne.ricard\\Zotero\\storage\\BTFJ7PSI\\Finke et al. - 2022 - Device for supporting at least one arm of a user a.pdf:application/pdf},
}

@article{al-bender_characterization_2008,
	title = {Characterization of friction force dynamics},
	volume = {28},
	issn = {1941-000X},
	url = {https://ieeexplore.ieee.org/abstract/document/4653106},
	doi = {10.1109/MCS.2008.929279},
	abstract = {Friction modeling has been steadily gaining in interest over the last two decades. Despite persistent and painstaking efforts, however, no satisfactory, comprehensive, practicable friction model that captures all of the experimentally observed aspects of friction force dynamics in one formulation is available. Friction comprises multiscale processes requiring multiscale theories. This article presents an example of comprehensive model building, which, starting from the generic mechanisms behind friction, leads to the construction of a model that explains observed macroscopic friction behavior. Effective physics-based models at multiple scales can facilitate future work on the inter-relationships among models by furthering the understanding of emergent, collective frictional properties. Moreover, predictive physical models facilitate the derivation of simple models for control purposes. An example is the generalized Maxwell-slip ({GMS}) model, which is discussed in this article. Considering friction as a mechanical system, a close examination of the sliding process reveals two friction regimes, namely, the presliding regime and the gross sliding regime. In the presliding regime the adhesive forces owing to asperity contacts are dominant, and thus the friction force is primarily a function of displacement rather than velocity. The reason for this behavior is that the asperity junctions deform elastoplastically, thus behaving as nonlinear hysteretic springs.},
	pages = {64--81},
	number = {6},
	journaltitle = {{IEEE} Control Systems Magazine},
	author = {Al-Bender, Farid and Swevers, Jan},
	urldate = {2024-06-04},
	date = {2008-12},
	note = {Conference Name: {IEEE} Control Systems Magazine},
	keywords = {Predictive models, Analytical models, Testing, Friction, Buildings, Control systems, Damping, Design engineering, Mechanical systems, Tribology},
	file = {IEEE Xplore Abstract Record:C\:\\Users\\etienne.ricard\\Zotero\\storage\\65DM2CA7\\4653106.html:text/html;IEEE Xplore Full Text PDF:C\:\\Users\\etienne.ricard\\Zotero\\storage\\U7PL4WCP\\Al-Bender et Swevers - 2008 - Characterization of friction force dynamics.pdf:application/pdf},
}

@article{brown_continuous_2016,
	title = {A Continuous Velocity-Based Friction Model for Dynamics and Control With Physically Meaningful Parameters},
	volume = {11},
	issn = {1555-1415},
	url = {https://doi.org/10.1115/1.4033658},
	doi = {10.1115/1.4033658},
	abstract = {Friction is an important part of many dynamic systems, and, as a result, a good model of friction is necessary for simulating and controlling these systems. A new friction model, designed primarily for optimal control and real-time dynamic applications, is presented in this paper. This new model defines friction as a continuous function of velocity and captures the main velocity-dependent characteristics of friction: the Stribeck effect and viscous friction. Additional phenomena of friction such as microdisplacement and the time dependence of friction were not modeled due to the increased complexity of the model, leading to reduced performance of real-time simulations or optimizations. Unlike several current friction models, this model is C1 continuous and differentiable, which is desirable for optimal control applications, sensitivity analysis, and multibody dynamic analysis and simulation. To simplify parameter identification, the proposed model was designed to use a minimum number of parameters, all with physical meaning and readily visible on a force–velocity curve, rather than generic shape parameters. A simulation using the proposed model demonstrates that the model avoids any discontinuities in force at initial impact and the transition from slipping to sticking.},
	number = {54502},
	journaltitle = {Journal of Computational and Nonlinear Dynamics},
	shortjournal = {Journal of Computational and Nonlinear Dynamics},
	author = {Brown, Peter and {McPhee}, John},
	urldate = {2024-06-04},
	date = {2016-06-02},
	file = {Snapshot:C\:\\Users\\etienne.ricard\\Zotero\\storage\\6U53SR39\\A-Continuous-Velocity-Based-Friction-Model-for.html:text/html},
}

@article{neisi_performance_2020,
	title = {Performance evaluation of touchdown bearing using model-based approach},
	volume = {101},
	doi = {10.1007/s11071-020-05754-9},
	abstract = {In the active magnetic bearings ({AMBs}) supported rotating machinery, touchdown bearings are considered as safety devices to support the rotor in the deficiency of electromagnetic field. Generally, the industrial {AMB} machines do not have force sensors for touchdown bearings and the system is only equipped with the position sensors to monitor the rotor displacement that disables the opportunity to measure the forces during dropdown events that might be destructive for the safe operation of the rotor system. This study explores the relative severity of dropdowns that are evaluated from a computational rotor model using the rotor displacement data recorded from the position sensors installed in the machine as an input. The model for double-row angular contact ball bearing type touchdown bearings is integrated with the rotor model. The simulation model is verified by comparing the simulated rotor orbits against measured orbits at four different dropdowns. The Fast Fourier transform ({FFT}) is used to observe the studied dropdown events in frequency domain revealing from the rotor response the following details: harmonics of the operation speed, rub-impact frequencies, pendulum motion of the rotor and the first two bending frequencies of the rotor settled on the touchdown bearings. The critical speed map also verifies the bending frequencies and identified support properties. The model-based approach can be used to evaluate and compare a single dropdown event with respect to previous events providing an insight for decision making whether touchdown bearing should be replaced.},
	journaltitle = {Nonlinear Dynamics},
	shortjournal = {Nonlinear Dynamics},
	author = {Neisi, Neda and Heikkinen, Janne and Sillanpää, Teemu and Hartikainen, Toni and Sopanen, Jussi},
	date = {2020-07-01},
	file = {Full Text PDF:C\:\\Users\\etienne.ricard\\Zotero\\storage\\3BUAJH36\\Neisi et al. - 2020 - Performance evaluation of touchdown bearing using .pdf:application/pdf},
}

@article{wojtyra_modeling_2017,
	title = {Modeling of static friction in closed-loop kinematic chains—Uniqueness and parametric sensitivity problems},
	volume = {39},
	doi = {10.1007/s11044-016-9535-6},
	abstract = {Problems with uniqueness and high parametric sensitivity of the solution of equations of motion, encountered in the static friction regime, are addressed. Friction in joints of a multibody system with closed-loop kinematic chains is discussed. Three different models of friction are studied: the discontinuous Coulomb model with stiction regime represented in terms of additional constraints; the approximate Coulomb model, smoothed in the vicinity of zero relative velocity; and the {LuGre} model with presliding displacements represented in terms of auxiliary state variables. Firstly, a rigid body model is investigated. It is shown that in the case of constraint addition approach, problems with uniqueness of solution emerge in the static friction regime. In the case of continuous models of friction, the solution in the stiction regime and its vicinity is highly sensitive to some hardly measurable or arbitrarily chosen parameters of the model of friction. Origins of nonuniqueness and high sensitivity are investigated, and the questionable credibility of the stiction regime simulation results is discussed. Secondly, a simplified model of body and joint elasticity is introduced to investigate the impact of flexibility on the mechanism frictional behavior. It is shown that taking the flexibility into consideration may eliminate the uniqueness and sensitivity problems. Moreover, the quantities that represent flexibility may be regarded as the key factors influencing the results of stiction regime simulation. Five examples are provided to illustrate the presented considerations.},
	journaltitle = {Multibody System Dynamics},
	shortjournal = {Multibody System Dynamics},
	author = {Wojtyra, Marek},
	date = {2017-04-01},
	file = {Full Text PDF:C\:\\Users\\etienne.ricard\\Zotero\\storage\\L6V7FXY7\\Wojtyra - 2017 - Modeling of static friction in closed-loop kinemat.pdf:application/pdf},
}

@article{de_leva_adjustments_1996,
	title = {Adjustments to Zatsiorsky-Seluyanov's segment inertia parameters},
	volume = {29},
	issn = {0021-9290},
	url = {https://www.sciencedirect.com/science/article/pii/0021929095001786},
	doi = {10.1016/0021-9290(95)00178-6},
	abstract = {Zatsiorsky et al. (in Contemporary Problems of Biomechanics, pp. 272–291, {CRC} Press, Massachusetts, 1990a) obtained, by means of a gamma-ray scanning technique, the relative body segment masses, center of mass ({CM}) positions, and radii of gyration for samples of college-aged Caucasian males and females. Although these data are the only available and comprehensive set of inertial parameters regarding young adult Caucasians, they have been rarely utilized for biomechanical analyses of subjects belonging to the same or a similar population. The main reason is probably that Zatsiorsky et al. used bony landmarks as reference points for locating segment {CMs} and defining segment lengths. Some of these landmarks were markedly distant from the joint centers currently used by most researchers as reference points. The purpose of this study was to adjust the mean relative {CM} positions and radii of gyration reported by Zatsiorsky et al., in order to reference them to the joint centers or other commonly used landmarks, rather than the original landmarks. The adjustments were based on a number of carefully selected sources of anthropometric data.},
	pages = {1223--1230},
	number = {9},
	journaltitle = {Journal of Biomechanics},
	shortjournal = {Journal of Biomechanics},
	author = {de Leva, Paolo},
	urldate = {2024-06-21},
	date = {1996-09-01},
	keywords = {Adjustment, Joint center, Living subject, Reference point, Segment inertia parameters},
	file = {ScienceDirect Snapshot:C\:\\Users\\etienne.ricard\\Zotero\\storage\\5W4P6H83\\0021929095001786.html:text/html},
}

@article{bianco_simulating_2023,
	title = {Simulating the effect of ankle plantarflexion and inversion-eversion exoskeleton torques on center of mass kinematics during walking},
	abstract = {Walking balance is central to independent mobility, and falls due to loss of balance are a leading cause of death for people 65 years of age and older. Bipedal gait is typically unstable, but healthy humans use corrective torques to counteract perturbations and stabilize gait. Exoskeleton assistance could benefit people with neuromuscular deficits by providing stabilizing torques at lower-limb joints to replace lost muscle strength and sensorimotor control. However, it is unclear how applied exoskeleton torques translate to changes in walking kinematics. This study used musculoskeletal simulation to investigate how exoskeleton torques applied to the ankle and subtalar joints alter center of mass kinematics during walking. We first created muscle-driven walking simulations using {OpenSim} Moco by tracking experimental kinematics and ground reaction forces recorded from five healthy adults. We then used forward integration to simulate the effect of exoskeleton torques applied to the ankle and subtalar joints while keeping muscle excitations fixed based on our previous tracking simulation results. Exoskeleton torque lasted for 15\% of the gait cycle and was applied between foot-flat and toe-off during the stance phase, and changes in center of mass kinematics were recorded when the torque application ended. We found that changes in center of mass kinematics were dependent on both the type and timing of exoskeleton torques. Plantarflexion torques produced upward and backward changes in velocity of the center of mass in mid-stance and upward and forward velocity changes near toe-off. Eversion and inversion torques primarily produced lateral and medial changes in velocity in mid-stance, respectively. Intrinsic muscle properties reduced kinematic changes from exoskeleton torques. Our results provide mappings between ankle plantarflexion and inversion-eversion torques and changes in center of mass kinematics which can inform designers building exoskeletons aimed at stabilizing balance during walking. Our simulations and software are freely available and allow researchers to explore the effects of applied torques on balance and gait.},
	author = {Bianco, Nicholas A and Collins, Steven H and Liu, Karen and Delp, Scott L},
	date = {2023},
	langid = {english},
	file = {Bianco et al. - 2023 - Simulating the effect of ankle plantarflexion and .pdf:C\:\\Users\\etienne.ricard\\Zotero\\storage\\T79LYNNA\\Bianco et al. - 2023 - Simulating the effect of ankle plantarflexion and .pdf:application/pdf},
}

@article{xiang_dynamic_2023,
	title = {Dynamic assessment for low back-support exoskeletons during manual handling tasks},
	volume = {11},
	issn = {2296-4185},
	url = {https://www.ncbi.nlm.nih.gov/pmc/articles/PMC10667710/},
	doi = {10.3389/fbioe.2023.1289686},
	abstract = {Exoskeletons can protect users’ lumbar spine and reduce the risk of low back injury during manual lifting tasks. Although many exoskeletons have been developed, their adoptability is limited by their task- and movement-specific effects on reducing burden. Many studies have evaluated the safety and effectiveness of an exoskeleton using the peak/mean values of biomechanical variables, whereas the performance of the exoskeleton at other time points of the movement has not been investigated in detail. A functional analysis, which presents discrete time-series data as continuous functions, makes it possible to highlight the features of the movement waveform and determine the difference in each variable at each time point. This study investigated an assessment method for exoskeletons based on functional {ANOVA}, which made it possible to quantify the differences in the biomechanical variables throughout the movement when using an exoskeleton. Additionally, we developed a method based on the interpolation technique to estimate the assistive torque of an exoskeleton. Ten men lifted a 10-kg box under symmetric and asymmetric conditions five times each. Lumbar load was significantly reduced during all phases (flexion, lifting, and laying) under both conditions. Additionally, reductions in kinematic variables were observed, indicating the exoskeleton’s impact on motion restrictions. Moreover, the overlap F-ratio curves of the lumbar load and kinematic variables imply that exoskeletons reduce the lumbar load by restricting the kinematic variables. The results suggested that at smaller trunk angles ({\textless}25°), an exoskeleton neither significantly reduces the lumbar load nor restricts trunk movement. Our findings will help increasing exoskeleton safety and designing effective products for reducing lumbar injury risks.},
	pages = {1289686},
	journaltitle = {Frontiers in Bioengineering and Biotechnology},
	shortjournal = {Front Bioeng Biotechnol},
	author = {Xiang, Xiaohan and Tanaka, Masahiro and Umeno, Satoru and Kikuchi, Yutaka and Kobayashi, Yoshihiko},
	urldate = {2024-07-25},
	date = {2023-11-10},
	pmid = {38026894},
	pmcid = {PMC10667710},
	file = {PubMed Central Full Text PDF:C\:\\Users\\etienne.ricard\\Zotero\\storage\\ZWH7LEL3\\Xiang et al. - 2023 - Dynamic assessment for low back-support exoskeleto.pdf:application/pdf},
}

@online{noauthor_vivo_nodate,
	title = {In vivo measurement of shoulder joint loads during activities of daily living - {ScienceDirect}},
	url = {https://www.sciencedirect.com/science/article/pii/S0021929009003169},
	urldate = {2024-07-25},
}

@article{westerhoff_vivo_2009,
	title = {\textit{In vivo} measurement of shoulder joint loads during activities of daily living},
	volume = {42},
	issn = {0021-9290},
	url = {https://www.sciencedirect.com/science/article/pii/S0021929009003169},
	doi = {10.1016/j.jbiomech.2009.05.035},
	abstract = {Until recently the contact loads acting in the glenohumeral joint have been calculated using musculoskeletal models or measured in vitro. Now, contact forces and moments are measured in vivo using telemeterized shoulder implants. Mean total contact forces from four patients during eight activities of daily living are reported here. Lifting a coffee pot (1.5kg) with straight arm caused an average force of 105.0\%{BW} (\%body weight) (range: 90–124.6\%{BW}), while setting down the coffee pot in the same position led to higher forces of 122.9\%{BW} on the average (105.3–153.4\%{BW}). The highest joint contact forces were measured when the straight arm was abducted or elevated by 90° or more, with a weight in the hand. Lifting up 2kg from a board up to head height caused a contact force of 98.3\%{BW} (93–103.6\%{BW}); again, setting it down on the board led to higher forces of 131.5\%{BW} (118.8–144.1\%{BW}). In contrast to previously calculated high loads, the contact force during passive holding of a 10kg weight laterally was only 12.3\%{BW} (9.2–17.9\%{BW}), but when lifting it up to belt height it increased to 91.5\%{BW} (87–95\%{BW}). The moments transferred inside the joint at our patients varied much more than did the forces both inter and intra-individually. Our data suggest that patients with shoulder problems or during the first post-operative weeks after shoulder fractures or joint replacements should avoid certain activities encountered during daily living e.g. lifting or holding a weight with an outstretched arm. Some energy-related optimization criteria used in the literature for analytical musculoskeletal shoulder models must now be reconsidered.},
	pages = {1840--1849},
	number = {12},
	journaltitle = {Journal of Biomechanics},
	shortjournal = {Journal of Biomechanics},
	author = {Westerhoff, P. and Graichen, F. and Bender, A. and Halder, A. and Beier, A. and Rohlmann, A. and Bergmann, G.},
	urldate = {2024-07-25},
	date = {2009-08-25},
	keywords = {Shoulder joint, Telemetry, Load measurement},
}

@online{noauthor_biomechanics_nodate,
	title = {Biomechanics and Motor Control of Human Movement {\textbar} Wiley Online Books},
	url = {https://onlinelibrary-wiley-com.passerelle.univ-rennes1.fr/doi/book/10.1002/9780470549148},
	urldate = {2024-07-25},
	file = {Biomechanics and Motor Control of Human Movement | Wiley Online Books:C\:\\Users\\etienne.ricard\\Zotero\\storage\\EUARZA3W\\9780470549148.html:text/html},
}

@article{winter_biomechanics_2009,
	title = {Biomechanics and Motor Control of Human Movement, Fourth Edition},
	issn = {9780470398180},
	doi = {https://doi.org/10.1002/9780470549148.ch3},
	abstract = {Figure A.1 Walking Trial—Marker Locations and Mass and Frame Rate Information Table A.1 Raw Coordinate Data (cm) Table A.2(a) Filtered Marker Kinematics—Rib Cage and Greater Trochanter (Hip) Table A.2(b) Filtered Marker Kinematics—Femoral Lateral Epicondyle (Knee) and Head of Fibula Table A.2(c) Filtered Marker Kinematics—Lateral Malleolus (Ankle) and Heel Table A.2(d) Filtered Marker Kinematics—Fifth Metatarsal and Toe Table A.3(a) Linear and Angular Kinematics—Foot Table A.3(b) Linear and Angular Kinematics—Leg Table A.3(c) Linear and Angular Kinematics—Thigh Table A.3(d) Linear and Angular Kinematics—½ {HAT} Table A.4 Relative Joint Angular Kinematics—Ankle, Knee, and Hip Table A.5(a) Reaction Forces and Moments of Force—Ankle and Knee Table A.5(b) Reaction Forces and Moments of Force—Hip Table A.6 Segment Potential, Kinetic, and Total Energies—Foot, Leg, Thigh, and ½ {HAT} Table A.7 Power Generation/Absorption and Transfer—Ankle, Knee, and Hip},
	pages = {45--81},
	journaltitle = {John Wiley \& Sons, Ltd},
	author = {Winter, David},
	date = {2009-09-01},
}

@article{ma_effects_2024,
	title = {Effects of passive shoulder-support exoskeleton entity and support force on user range of motion under external loads},
	volume = {104},
	issn = {0169-8141},
	url = {https://www.sciencedirect.com/science/article/pii/S0169814124001112},
	doi = {10.1016/j.ergon.2024.103655},
	abstract = {This study investigates the effects of a passive shoulder-support exoskeleton entity and support force on the range of motion ({ROM}) of the shoulder and trunk. Twenty-six healthy participants underwent {ROM} assessments across three exoskeleton setting conditions (without the exoskeleton; wearing the exoskeleton but the support force deactivated; wearing the exoskeleton with the support force activated) and three external load conditions (0 kg, 3 kg, and 6 kg). Results show that while the exoskeleton entity constrained the shoulder {ROM} (vertical abduction/adduction, flexion/extension, and horizontal abduction/adduction) and trunk {ROM} (lateral flexion and rotation), the support force partially alleviated this constraint. External loads primarily restricted the mobility of the shoulder but not the trunk. Interaction effects revealed the complex interplay between external loads and exoskeleton settings on {ROM} and perceived difficulty, particularly in shoulder vertical abduction/adduction. This study underscores the necessity of considering exoskeleton entity, support force, and external loads in optimizing user joint mobility. The industrial exoskeleton represents a promising solution for enhancing workplace safety and productivity by mitigating work-related musculoskeletal disorders. This study assessed the impact of the exoskeleton's entity and support force on joint mobility across different load scenarios. Joint mobility is critical to perform industrial tasks that require high flexibility and agility.},
	pages = {103655},
	journaltitle = {International Journal of Industrial Ergonomics},
	shortjournal = {International Journal of Industrial Ergonomics},
	author = {Ma, Tiejun and Xiong, Shuping},
	urldate = {2024-11-08},
	date = {2024-11-01},
	keywords = {Industrial exoskeleton, Balance, Joint mobility, Range of motion, Work-related musculoskeletal disorders},
	file = {ScienceDirect Snapshot:C\:\\Users\\etienne.ricard\\Zotero\\storage\\IFF3ZXVG\\S0169814124001112.html:text/html},
}

@article{thompson_influence_2019,
	title = {Influence of signal filtering and sample rate on isometric torque – time parameters using a traditional isokinetic dynamometer},
	volume = {83},
	issn = {0021-9290},
	url = {https://www.sciencedirect.com/science/article/pii/S0021929018308947},
	doi = {10.1016/j.jbiomech.2018.12.006},
	abstract = {Isometric force- or torque-time parameters are commonly reported in the research literature. The processing methods of the electronic dynamometer-derived signal may influence the outcome measures. This study determined the influence of filtering and sample rate ({SR}) on isometric torque-time parameters and provides specific signal processing recommendations for future studies. Twenty-three subjects performed 49 isometric maximum voluntary contractions ({MVCs}) of the knee extensors on an isokinetic dynamometer. Outcome measures included peak torque ({PT}), and rate of torque development at peak ({RTDPEAK}), 50 ({RTD}50) and 200 ({RTD}200) ms for seven filter conditions including low-pass filter cutoffs at 5, 10, 20, 50, 100 and 150 Hz and a notch filter at 100 and 200 Hz. Comparisons were also made across four {SR} conditions at 100, 500, 1000 and 2000 Hz. The {RTDPEAK} variable was markedly changed (−5.4 to −37.9\%) for all filter frequencies compared to the 150 Hz condition and the {RTD}50 variable was altered for all frequencies between 50 and 5 Hz. No differences were found for {RTD}200. For {SR}, compared to the 2000 Hz condition, differences were revealed for the 100 Hz condition for the {RTDPEAK} and {RTD}50 variables. The filtering or {SR} did not alter {PT} across any of the conditions. The filter and {SR} applied to the signal was capable of distorting the {MVC} signal and skewing the torque–time parameters, specifically for the early and maximum {RTD} variables of the {MVC} curve ({RTD}50 and {RTDPEAK}). For traditional isokinetic dynamometers, a low-pass filter cutoff of 150 Hz and a {SR} of at least 1000 Hz is recommended when assessing early isometric force- or torque-time {MVC} parameters.},
	pages = {235--242},
	journaltitle = {Journal of Biomechanics},
	shortjournal = {Journal of Biomechanics},
	author = {Thompson, Brennan J.},
	urldate = {2024-11-19},
	date = {2019-01-23},
	keywords = {Biodex, Peak force, Rate of force development, Rate of torque development, Signal processing, Strength testing},
	file = {ScienceDirect Snapshot:C\:\\Users\\etienne.ricard\\Zotero\\storage\\ERWMU5NX\\S0021929018308947.html:text/html},
}

@article{eubank_curve_1990,
	title = {Curve fitting by polynomial-trigonometric regression},
	abstract = {We consider a method of estimating an unknown regression curve by regression on a combination of low-order polynomial terms and trigonometric terms. Estimation based on trigonometric functions alone is known to suffer from bias problems at the boundaries due to the periodic nature of the fitted functions. We show that these boundary problems are alleviated by adding low-order polynomial terms. The utility of the method is illustrated with examples, and asymptotic results show that the estimators are competitive with other nonparametric procedures. Applications to estimation in semiparametric models are also considered with particular emphasis on the case of analysis of covariance when the relationship between the response and the covariate is difficult to model parametrically.},
	author = {Eubank, R L and Speckman, Paul},
	date = {1990},
	langid = {english},
	file = {Eubank et Speckman - Curve fitting by polynomial-trigonometric regressi.pdf:C\:\\Users\\etienne.ricard\\Zotero\\storage\\54KCX3VE\\Eubank et Speckman - Curve fitting by polynomial-trigonometric regressi.pdf:application/pdf},
}

@article{grazi_design_2020,
	title = {Design and Experimental Evaluation of a Semi-Passive Upper-Limb Exoskeleton for Workers With Motorized Tuning of Assistance},
	volume = {28},
	issn = {1558-0210},
	url = {https://ieeexplore.ieee.org/abstract/document/9159674},
	doi = {10.1109/TNSRE.2020.3014408},
	abstract = {This article presents the H-{PULSE}, a novel semi-passive upper-limb exoskeleton for worker assistance, with motorized tuning of the assistive level. The H-{PULSE} presents novel design features compared to other passive industrial exoskeletons for the upper limbs, namely joint angle sensors for measuring shoulder flexion/extension and a novel active mechanism for regulating the assistance level. These features could enhance the effectiveness of the system. Along with the presentation of the exoskeleton design, this article reports on the system experimental evaluation with human subjects. The H-{PULSE} was assessed in prolonged static overhead tasks under different conditions of assistive support. The set of metrics to evaluate the effects of the device included shoulder muscular activity, heart rate, and subjective user feedback. Results show that the exoskeleton can reduce the users' muscular activity and the heart rate. Subjective questionnaires allowed the assessment of perceived exoskeleton effectiveness. In this study, the H-{PULSE} exoskeleton was found to be potentially effective in reducing the muscular strain while reducing the global fatigue level during prolonged continuous overhead activities.},
	pages = {2276--2285},
	number = {10},
	journaltitle = {{IEEE} Transactions on Neural Systems and Rehabilitation Engineering},
	author = {Grazi, Lorenzo and Trigili, Emilio and Proface, Giulio and Giovacchini, Francesco and Crea, Simona and Vitiello, Nicola},
	urldate = {2025-01-17},
	date = {2020-10},
	note = {Conference Name: {IEEE} Transactions on Neural Systems and Rehabilitation Engineering},
	keywords = {Exoskeletons, Torque, Europe, Task analysis, Shoulder, Springs, wearable robotics, Gears, Industry 4.0, upper-limb exoskeletons, workers assistance},
	file = {IEEE Xplore Abstract Record:C\:\\Users\\etienne.ricard\\Zotero\\storage\\UWJ4K5BN\\9159674.html:text/html},
}

@article{crea_occupational_2021,
	title = {Occupational exoskeletons: A roadmap toward large-scale adoption. Methodology and challenges of bringing exoskeletons to workplaces},
	volume = {2},
	issn = {2631-7176},
	url = {https://www.cambridge.org/core/journals/wearable-technologies/article/occupational-exoskeletons-a-roadmap-toward-largescale-adoption-methodology-and-challenges-of-bringing-exoskeletons-to-workplaces/33096E40515BC1CCBBB53B6A4B328E3F},
	doi = {10.1017/wtc.2021.11},
	shorttitle = {Occupational exoskeletons},
	abstract = {The large-scale adoption of occupational exoskeletons ({OEs}) will only happen if clear evidence of effectiveness of the devices is available. Performing product-specific field validation studies would allow the stakeholders and decision-makers (e.g., employers, ergonomists, health, and safety departments) to assess {OEs}’ effectiveness in their specific work contexts and with experienced workers, who could further provide useful insights on practical issues related to exoskeleton daily use. This paper reviews present-day scientific methods for assessing the effectiveness of {OEs} in laboratory and field studies, and presents the vision of the authors on a roadmap that could lead to large-scale adoption of this technology. The analysis of the state-of-the-art shows methodological differences between laboratory and field studies. While the former are more extensively reported in scientific papers, they exhibit limited generalizability of the findings to real-world scenarios. On the contrary, field studies are limited in sample sizes and frequently focused only on subjective metrics. We propose a roadmap to promote large-scale knowledge-based adoption of {OEs}. It details that the analysis of the costs and benefits of this technology should be communicated to all stakeholders to facilitate informed decision making, so that each stakeholder can develop their specific role regarding this innovation. Large-scale field studies can help identify and monitor the possible side-effects related to exoskeleton use in real work situations, as well as provide a comprehensive scientific knowledge base to support the revision of ergonomics risk-assessment methods, safety standards and regulations, and the definition of guidelines and practices for the selection and use of {OEs}.},
	pages = {e11},
	journaltitle = {Wearable Technologies},
	author = {Crea, Simona and Beckerle, Philipp and Looze, Michiel De and Pauw, Kevin De and Grazi, Lorenzo and Kermavnar, Tjaša and Masood, Jawad and O’Sullivan, Leonard W. and Pacifico, Ilaria and Rodriguez-Guerrero, Carlos and Vitiello, Nicola and Ristić-Durrant, Danijela and Veneman, Jan},
	urldate = {2025-01-21},
	date = {2021-01},
	langid = {english},
	keywords = {field studies, industrial ergonomics, occupational exoskeletons},
	file = {Full Text PDF:C\:\\Users\\etienne.ricard\\Zotero\\storage\\7SS2YIDT\\Crea et al. - 2021 - Occupational exoskeletons A roadmap toward large-.pdf:application/pdf},
}

@article{van_der_have_exo4work_2022,
	title = {The Exo4Work shoulder exoskeleton effectively reduces muscle and joint loading during simulated occupational tasks above shoulder height},
	volume = {103},
	issn = {0003-6870},
	url = {https://www.sciencedirect.com/science/article/pii/S0003687022001235},
	doi = {10.1016/j.apergo.2022.103800},
	abstract = {Introduction
Excessive physical shoulder musculoskeletal loading (muscle and joint contact forces), known to contribute to work-related shoulder disorders, can be reduced by a passive shoulder exoskeleton during quasi-static tasks. However, its effect on neighboring joints i.e. elbow, lower back, hip, and knee and its effect on joint contact forces have not been investigated. Furthermore, the effect of the exoskeleton's assistance versus movement adaptation when wearing the exoskeleton on musculoskeletal loading remains unexplored.
Methods
3D motion capture and ground reaction forces were measured while 16 participants performed 5 simulated occupational tasks with and without the exoskeleton. A musculoskeletal modeling workflow was used to calculate musculoskeletal loading. Shoulder muscle fatigue was quantified using surface {EMG}. In addition, exoskeletons usability was quantified using the system usability scale.
Results
When wearing the passive shoulder exoskeleton, shoulder and elbow musculoskeletal loading decreased during the high lift and overhead wiring task, without increasing the musculoskeletal load at the back, hip and knee. In contrast, musculoskeletal loading in the shoulder, as well as in the knee increased while lifting a box from the ground to knee height and from elbow height to shoulder height. When wearing the exoskeleton, muscle activity of the Trapezius descendens, Deltoideus medius and Biceps brachii were reduced during the high lift.
Conclusion
The passive shoulder exoskeleton reduces musculoskeletal loading in the lower back, shoulder and elbow during simulated occupational tasks above shoulder height. In contrast, for tasks below shoulder height, the use of the exoskeleton needs to be critically reviewed to avoid increased musculoskeletal loading also in neighboring joints due to altered movement execution when wearing the exoskeleton.},
	pages = {103800},
	journaltitle = {Applied Ergonomics},
	shortjournal = {Applied Ergonomics},
	author = {van der Have, Arthur and Rossini, Marco and Rodriguez-Guerrero, Carlos and Van Rossom, Sam and Jonkers, Ilse},
	urldate = {2025-01-21},
	date = {2022-09-01},
	keywords = {Full-body musculoskeletal modeling, Muscle fatigue, Passive shoulder exoskeleton, Simulated occupational tasks},
	file = {ScienceDirect Snapshot:C\:\\Users\\etienne.ricard\\Zotero\\storage\\E6LRU4T6\\S0003687022001235.html:text/html;Texte intégral:C\:\\Users\\etienne.ricard\\Zotero\\storage\\NS6RXC27\\van der Have et al. - 2022 - The Exo4Work shoulder exoskeleton effectively redu.pdf:application/pdf},
}

@incollection{winter_biomechanics_2009-1,
	title = {Biomechanics and Motor Control of Human Movement},
	rights = {Copyright © 2009 John Wiley \& Sons, Inc.},
	isbn = {978-0-470-54914-8},
	url = {https://onlinelibrary.wiley.com/doi/abs/10.1002/9780470549148.ch3},
	abstract = {This chapter contains sections titled: Historical Development and Complexity of Problem Kinematic Conventions Direct Measurement Techniques Imaging Measurement Techniques Processing of Raw Kinematic Data Calculation of Other Kinematic Variables Problems Based on Kinematic Data References},
	pages = {45--81},
	booktitle = {Biomechanics and Motor Control of Human Movement},
	publisher = {John Wiley \& Sons, Ltd},
	author = {Winter, David},
	urldate = {2025-01-21},
	date = {2009},
	langid = {english},
	doi = {10.1002/9780470549148.ch3},
	note = {Section: 3
\_eprint: https://onlinelibrary.wiley.com/doi/pdf/10.1002/9780470549148.ch3},
	keywords = {absolute spatial reference system, human movement and kinematics, Newer charge coupled diode ({CCD}) cameras, Optimal Cutoff Frequency, spatial coordinate system in data and analyses},
	file = {Snapshot:C\:\\Users\\etienne.ricard\\Zotero\\storage\\49QFVXW5\\9780470549148.html:text/html},
}
