# Supplementary material for: Evaluation of the static and dynamic assistive torque of a passive upper limb occupational exoskeleton
Source: Wearable Technol. 2025 Apr 15;6:e19. doi: 10.1017/wtc.2025.8 (PMC12034577; doi:10.1017/wtc.2025.8)
Supplement: Ricard et al. supplementary material 1 — Ricard et al. supplementary material [file S2631717625000088sup001.zip › Sample.bbl]

% $ biblatex auxiliary file $
% $ biblatex bbl format version 3.3 $
% Do not modify the above lines!
%
% This is an auxiliary file used by the 'biblatex' package.
% This file may safely be deleted. It will be recreated by
% biber as required.
%
\begingroup
\makeatletter
\@ifundefined{ver@biblatex.sty}
  {\@latex@error
     {Missing 'biblatex' package}
     {The bibliography requires the 'biblatex' package.}
      \aftergroup\endinput}
  {}
\endgroup


\refsection{0}
  \datalist[entry]{apa/apasortcite//global/global/global}
    \entry{akaike_new_1974}{article}{}{}
      \name{author}{1}{}{%
        {{un=0,uniquepart=base,hash=71ea86082a80cba140f9ff16828ad082}{%
           family={Akaike},
           familyi={A\bibinitperiod},
           given={H.},
           giveni={H\bibinitperiod},
           givenun=0}}%
      }
      \strng{namehash}{71ea86082a80cba140f9ff16828ad082}
      \strng{fullhash}{71ea86082a80cba140f9ff16828ad082}
      \strng{fullhashraw}{71ea86082a80cba140f9ff16828ad082}
      \strng{bibnamehash}{71ea86082a80cba140f9ff16828ad082}
      \strng{authorbibnamehash}{71ea86082a80cba140f9ff16828ad082}
      \strng{authornamehash}{71ea86082a80cba140f9ff16828ad082}
      \strng{authorfullhash}{71ea86082a80cba140f9ff16828ad082}
      \strng{authorfullhashraw}{71ea86082a80cba140f9ff16828ad082}
      \field{sortinit}{A}
      \field{sortinithash}{2f401846e2029bad6b3ecc16d50031e2}
      \field{extradatescope}{labelyear}
      \field{labeldatesource}{}
      \true{uniqueprimaryauthor}
      \field{labelnamesource}{author}
      \field{labeltitlesource}{title}
      \field{issn}{0018-9286}
      \field{journaltitle}{{IEEE} Transactions on Automatic Control}
      \field{langid}{english}
      \field{month}{12}
      \field{number}{6}
      \field{shortjournal}{{IEEE} Trans. Automat. Contr.}
      \field{title}{A new look at the statistical model identification}
      \field{urlday}{25}
      \field{urlmonth}{10}
      \field{urlyear}{2023}
      \field{volume}{19}
      \field{year}{1974}
      \field{dateera}{ce}
      \field{urldateera}{ce}
      \field{pages}{716\bibrangedash 723}
      \range{pages}{8}
      \verb{doi}
      \verb 10.1109/TAC.1974.1100705
      \endverb
      \verb{file}
      \verb Akaike - 1974 - A new look at the statistical model identification.pdf:C\:\\Users\\etienne.ricard\\Zotero\\storage\\2VNS8IC8\\Akaike - 1974 - A new look at the statistical model identification.pdf:application/pdf
      \endverb
      \verb{urlraw}
      \verb http://ieeexplore.ieee.org/document/1100705/
      \endverb
      \verb{url}
      \verb http://ieeexplore.ieee.org/document/1100705/
      \endverb
    \endentry
    \entry{anton_effect_2001}{article}{}{}
      \name{author}{6}{}{%
        {{un=0,uniquepart=base,hash=d453e4274fd9d81ea89e6f5e45d01cc2}{%
           family={Anton},
           familyi={A\bibinitperiod},
           given={Dan},
           giveni={D\bibinitperiod},
           givenun=0}}%
        {{un=0,uniquepart=base,hash=a13c1fa3ae21a5037fee8845b99676ec}{%
           family={Shibley},
           familyi={S\bibinitperiod},
           given={Lee\bibnamedelima D.},
           giveni={L\bibinitperiod\bibinitdelim D\bibinitperiod},
           givenun=0}}%
        {{un=0,uniquepart=base,hash=4145f75180da6076272b4b3ad73ca0c9}{%
           family={Fethke},
           familyi={F\bibinitperiod},
           given={Nathan\bibnamedelima B.},
           giveni={N\bibinitperiod\bibinitdelim B\bibinitperiod},
           givenun=0}}%
        {{un=0,uniquepart=base,hash=e4af40a2235380dd4f87e491a51a4893}{%
           family={Hess},
           familyi={H\bibinitperiod},
           given={Jennifer},
           giveni={J\bibinitperiod},
           givenun=0}}%
        {{un=0,uniquepart=base,hash=73e4f334b284726bf5b576ad6b2042b2}{%
           family={Cook},
           familyi={C\bibinitperiod},
           given={Thomas\bibnamedelima M.},
           giveni={T\bibinitperiod\bibinitdelim M\bibinitperiod},
           givenun=0}}%
        {{un=0,uniquepart=base,hash=e3671026211ac9422b4dd3bcf52ff1ea}{%
           family={Rosecrance},
           familyi={R\bibinitperiod},
           given={John},
           giveni={J\bibinitperiod},
           givenun=0}}%
      }
      \strng{namehash}{b5580acd7ee718436a947ca751e7abf2}
      \strng{fullhash}{04d8ed2a5699fcb64cd76b3fbacc0ac8}
      \strng{fullhashraw}{04d8ed2a5699fcb64cd76b3fbacc0ac8}
      \strng{bibnamehash}{04d8ed2a5699fcb64cd76b3fbacc0ac8}
      \strng{authorbibnamehash}{04d8ed2a5699fcb64cd76b3fbacc0ac8}
      \strng{authornamehash}{b5580acd7ee718436a947ca751e7abf2}
      \strng{authorfullhash}{04d8ed2a5699fcb64cd76b3fbacc0ac8}
      \strng{authorfullhashraw}{04d8ed2a5699fcb64cd76b3fbacc0ac8}
      \field{sortinit}{A}
      \field{sortinithash}{2f401846e2029bad6b3ecc16d50031e2}
      \field{extradatescope}{labelyear}
      \field{labeldatesource}{}
      \true{uniqueprimaryauthor}
      \field{labelnamesource}{author}
      \field{labeltitlesource}{title}
      \field{issn}{0014-0139, 1366-5847}
      \field{journaltitle}{Ergonomics}
      \field{langid}{english}
      \field{month}{4}
      \field{number}{5}
      \field{shortjournal}{Ergonomics}
      \field{title}{The effect of overhead drilling position on shoulder moment and electromyography}
      \field{urlday}{7}
      \field{urlmonth}{2}
      \field{urlyear}{2024}
      \field{volume}{44}
      \field{year}{2001}
      \field{dateera}{ce}
      \field{urldateera}{ce}
      \field{pages}{489\bibrangedash 501}
      \range{pages}{13}
      \verb{doi}
      \verb 10.1080/00140130120079
      \endverb
      \verb{file}
      \verb Full Text PDF:C\:\\Users\\etienne.ricard\\Zotero\\storage\\MCT7CH2L\\Anton et al. - 2001 - The effect of overhead drilling position on should.pdf:application/pdf
      \endverb
      \verb{urlraw}
      \verb https://www.tandfonline.com/doi/full/10.1080/00140130120079
      \endverb
      \verb{url}
      \verb https://www.tandfonline.com/doi/full/10.1080/00140130120079
      \endverb
    \endentry
    \entry{asgari_design_2020}{report}{}{}
      \name{author}{5}{}{%
        {{un=0,uniquepart=base,hash=d70d4ee58b357f21e774baf9879dcdba}{%
           family={Asgari},
           familyi={A\bibinitperiod},
           given={Morteza},
           giveni={M\bibinitperiod},
           givenun=0}}%
        {{un=0,uniquepart=base,hash=8645198b685023e0a610b1f6ca0672ce}{%
           family={Phillips},
           familyi={P\bibinitperiod},
           given={Elizabeth\bibnamedelima A.},
           giveni={E\bibinitperiod\bibinitdelim A\bibinitperiod},
           givenun=0}}%
        {{un=0,uniquepart=base,hash=75115ea2fb508bcf79dd658288e480ec}{%
           family={Dalton},
           familyi={D\bibinitperiod},
           given={Britt\bibnamedelima M.},
           giveni={B\bibinitperiod\bibinitdelim M\bibinitperiod},
           givenun=0}}%
        {{un=0,uniquepart=base,hash=6142171e40cc19d0770f049ee9ec5ea6}{%
           family={Rudl},
           familyi={R\bibinitperiod},
           given={Jennifer\bibnamedelima L.},
           giveni={J\bibinitperiod\bibinitdelim L\bibinitperiod},
           givenun=0}}%
        {{un=0,uniquepart=base,hash=20de897491253b4e8c0790e4e25db18f}{%
           family={Crouch},
           familyi={C\bibinitperiod},
           given={Dustin\bibnamedelima L.},
           giveni={D\bibinitperiod\bibinitdelim L\bibinitperiod},
           givenun=0}}%
      }
      \list{institution}{1}{%
        {bioRxiv}%
      }
      \strng{namehash}{04d3ab457a3531c91e46fb24071ca842}
      \strng{fullhash}{30b80a1f37108f1c49ca21d2140b4a52}
      \strng{fullhashraw}{30b80a1f37108f1c49ca21d2140b4a52}
      \strng{bibnamehash}{30b80a1f37108f1c49ca21d2140b4a52}
      \strng{authorbibnamehash}{30b80a1f37108f1c49ca21d2140b4a52}
      \strng{authornamehash}{04d3ab457a3531c91e46fb24071ca842}
      \strng{authorfullhash}{30b80a1f37108f1c49ca21d2140b4a52}
      \strng{authorfullhashraw}{30b80a1f37108f1c49ca21d2140b4a52}
      \field{sortinit}{A}
      \field{sortinithash}{2f401846e2029bad6b3ecc16d50031e2}
      \field{extradatescope}{labelyear}
      \field{labeldatesource}{}
      \true{uniqueprimaryauthor}
      \field{labelnamesource}{author}
      \field{labeltitlesource}{title}
      \field{abstract}{The mechanical assistance provided by exoskeletons could potentially replace, assist, or rehabilitate upper extremity function in patients with mild to moderate shoulder disability to perform activities of daily living. While many exoskeletons are “active” (e.g. motorized), mechanically passive exoskeletons may be a more practical and affordable solution to meet a growing clinical need for continuous, home-based movement assistance. In the current study, we designed, fabricated, and evaluated the performance of a wearable, passive, cable-driven shoulder exoskeleton ({WPCSE}) prototype. An innovative feature of the {WPCSE} is a modular spring-cam-wheel system that can be custom designed to compensate for any proportion of the shoulder elevation moment due to gravity over a large range of shoulder motion. The force produced by the spring-cam-wheel system is transmitted over the superior aspect of the shoulder to an arm cuff through a Bowden cable. The results from mechanical evaluation revealed that the modular spring-cam-wheel system could successfully produce an assistive positive shoulder elevation moment that matched the desired, theoretical moment. However, when measured from the physical {WPCSE} prototype, the moment was lower (up to 30\%) during positive shoulder elevation and higher (up to 120\%) during negative shoulder elevation due primarily to friction. Even so, our biomechanical evaluation showed that the {WPCSE} prototype reduced the root mean square (up to 35\%) and peak (up to 33\%) muscular activity, as measured by electromyography, of several muscles crossing the shoulder during shoulder elevation and horizontal adduction/abduction movements. These preliminary results suggest that our {WPCSE} may be suitable for providing movement assistance to people with shoulder disability.}
      \field{day}{2}
      \field{langid}{english}
      \field{month}{6}
      \field{note}{Section: New Results Type: article}
      \field{title}{Design and Performance Evaluation of a Wearable Passive Cable-driven Shoulder Exoskeleton}
      \field{urlday}{25}
      \field{urlmonth}{5}
      \field{urlyear}{2022}
      \field{year}{2020}
      \field{dateera}{ce}
      \field{urldateera}{ce}
      \field{pages}{2020.05.29.096453}
      \range{pages}{-1}
      \verb{doi}
      \verb 10.1101/2020.05.29.096453
      \endverb
      \verb{file}
      \verb Full Text PDF:C\:\\Users\\etienne.ricard\\Zotero\\storage\\Q52HIAGP\\Asgari et al. - 2020 - Design and Performance Evaluation of a Wearable Pa.pdf:application/pdf;Snapshot:C\:\\Users\\etienne.ricard\\Zotero\\storage\\J5UPEKAD\\2020.05.29.096453v2.html:text/html
      \endverb
      \verb{urlraw}
      \verb https://www.biorxiv.org/content/10.1101/2020.05.29.096453v2
      \endverb
      \verb{url}
      \verb https://www.biorxiv.org/content/10.1101/2020.05.29.096453v2
      \endverb
    \endentry
    \entry{barthelme_association_2021}{article}{}{}
      \name{author}{4}{}{%
        {{un=0,uniquepart=base,hash=eca66c567bc887739af4bd2727fbde02}{%
           family={Barthelme},
           familyi={B\bibinitperiod},
           given={Julia},
           giveni={J\bibinitperiod},
           givenun=0}}%
        {{un=0,uniquepart=base,hash=a3d85bb21b044fb69e892201b8572741}{%
           family={Sauter},
           familyi={S\bibinitperiod},
           given={Martha},
           giveni={M\bibinitperiod},
           givenun=0}}%
        {{un=0,uniquepart=base,hash=618c846828377c841d5acb1473b736e3}{%
           family={Mueller},
           familyi={M\bibinitperiod},
           given={Charlotte},
           giveni={C\bibinitperiod},
           givenun=0}}%
        {{un=0,uniquepart=base,hash=aa638aa97a0185d3d9b75532e3d84542}{%
           family={Liebers},
           familyi={L\bibinitperiod},
           given={Falk},
           giveni={F\bibinitperiod},
           givenun=0}}%
      }
      \strng{namehash}{4a87955c2a882bf91ea9bee1541f7a36}
      \strng{fullhash}{26945a7d594e89f5996de3bfb1a89752}
      \strng{fullhashraw}{26945a7d594e89f5996de3bfb1a89752}
      \strng{bibnamehash}{26945a7d594e89f5996de3bfb1a89752}
      \strng{authorbibnamehash}{26945a7d594e89f5996de3bfb1a89752}
      \strng{authornamehash}{4a87955c2a882bf91ea9bee1541f7a36}
      \strng{authorfullhash}{26945a7d594e89f5996de3bfb1a89752}
      \strng{authorfullhashraw}{26945a7d594e89f5996de3bfb1a89752}
      \field{sortinit}{B}
      \field{sortinithash}{d7095fff47cda75ca2589920aae98399}
      \field{extradatescope}{labelyear}
      \field{labeldatesource}{}
      \true{uniqueprimaryauthor}
      \field{labelnamesource}{author}
      \field{labeltitlesource}{title}
      \field{abstract}{Musculoskeletal disorders are the leading cause of work-related sick leave and incur substantial socioeconomic costs. With the aging of our society and employees, the problem is exacerbating, and prevention is becoming increasingly important. According to previous studies, exposure to awkward postures, such as overhead work, is associated with musculoskeletal problems.}
      \field{day}{15}
      \field{issn}{1471-2474}
      \field{journaltitle}{{BMC} Musculoskeletal Disorders}
      \field{langid}{english}
      \field{month}{7}
      \field{number}{1}
      \field{shortjournal}{{BMC} Musculoskelet Disord}
      \field{title}{Association between working in awkward postures, in particular overhead work, and pain in the shoulder region in the context of the 2018 {BIBB}/{BAuA} Employment Survey}
      \field{urlday}{3}
      \field{urlmonth}{1}
      \field{urlyear}{2023}
      \field{volume}{22}
      \field{year}{2021}
      \field{dateera}{ce}
      \field{urldateera}{ce}
      \field{pages}{624}
      \range{pages}{1}
      \verb{doi}
      \verb 10.1186/s12891-021-04482-4
      \endverb
      \verb{file}
      \verb Full Text PDF:C\:\\Users\\etienne.ricard\\Zotero\\storage\\YGJ876CH\\Barthelme et al. - 2021 - Association between working in awkward postures, i.pdf:application/pdf
      \endverb
      \verb{urlraw}
      \verb https://doi.org/10.1186/s12891-021-04482-4
      \endverb
      \verb{url}
      \verb https://doi.org/10.1186/s12891-021-04482-4
      \endverb
      \keyw{{BLOSSFELD}’s job classification,Cross-sectional study,Musculoskeletal disorders,Occupational groups,Overhead work}
    \endentry
    \entry{cohen_power_1992}{article}{}{}
      \name{author}{1}{}{%
        {{un=0,uniquepart=base,hash=90e1b93429e0013509f5a2e1f6d38806}{%
           family={Cohen},
           familyi={C\bibinitperiod},
           given={J.},
           giveni={J\bibinitperiod},
           givenun=0}}%
      }
      \strng{namehash}{90e1b93429e0013509f5a2e1f6d38806}
      \strng{fullhash}{90e1b93429e0013509f5a2e1f6d38806}
      \strng{fullhashraw}{90e1b93429e0013509f5a2e1f6d38806}
      \strng{bibnamehash}{90e1b93429e0013509f5a2e1f6d38806}
      \strng{authorbibnamehash}{90e1b93429e0013509f5a2e1f6d38806}
      \strng{authornamehash}{90e1b93429e0013509f5a2e1f6d38806}
      \strng{authorfullhash}{90e1b93429e0013509f5a2e1f6d38806}
      \strng{authorfullhashraw}{90e1b93429e0013509f5a2e1f6d38806}
      \field{sortinit}{C}
      \field{sortinithash}{4d103a86280481745c9c897c925753c0}
      \field{extradatescope}{labelyear}
      \field{labeldatesource}{}
      \true{uniqueprimaryauthor}
      \field{labelnamesource}{author}
      \field{labeltitlesource}{title}
      \field{abstract}{One possible reason for the continued neglect of statistical power analysis in research in the behavioral sciences is the inaccessibility of or difficulty with the standard material. A convenient, although not comprehensive, presentation of required sample sizes is provided here. Effect-size indexes and conventional values for these are given for operationally defined small, medium, and large effects. The sample sizes necessary for .80 power to detect effects at these levels are tabled for eight standard statistical tests: (a) the difference between independent means, (b) the significance of a product-moment correlation, (c) the difference between independent rs, (d) the sign test, (e) the difference between independent proportions, (f) chi-square tests for goodness of fit and contingency tables, (g) one-way analysis of variance, and (h) the significance of a multiple or multiple partial correlation.}
      \field{issn}{0033-2909}
      \field{journaltitle}{Psychological Bulletin}
      \field{month}{7}
      \field{number}{1}
      \field{shortjournal}{Psychol Bull}
      \field{title}{A power primer}
      \field{volume}{112}
      \field{year}{1992}
      \field{dateera}{ce}
      \field{pages}{155\bibrangedash 159}
      \range{pages}{5}
      \verb{doi}
      \verb 10.1037//0033-2909.112.1.155
      \endverb
      \keyw{Sample Size,Chi-Square Distribution,Psychology}
    \endentry
    \entry{crea_occupational_2021}{article}{}{}
      \name{author}{13}{}{%
        {{un=0,uniquepart=base,hash=e892863d44996b084e1446aa451b40c0}{%
           family={Crea},
           familyi={C\bibinitperiod},
           given={Simona},
           giveni={S\bibinitperiod},
           givenun=0}}%
        {{un=0,uniquepart=base,hash=2cbf8f99f805e3e40236e9b9b8eee764}{%
           family={Beckerle},
           familyi={B\bibinitperiod},
           given={Philipp},
           giveni={P\bibinitperiod},
           givenun=0}}%
        {{un=0,uniquepart=base,hash=77246843f83f21017cf913e0950b60d3}{%
           family={Looze},
           familyi={L\bibinitperiod},
           given={Michiel\bibnamedelima De},
           giveni={M\bibinitperiod\bibinitdelim D\bibinitperiod},
           givenun=0}}%
        {{un=0,uniquepart=base,hash=525a8587749e4a060ba316f075b0d10e}{%
           family={Pauw},
           familyi={P\bibinitperiod},
           given={Kevin\bibnamedelima De},
           giveni={K\bibinitperiod\bibinitdelim D\bibinitperiod},
           givenun=0}}%
        {{un=0,uniquepart=base,hash=a139b87a51010f17f52efe29c434a41d}{%
           family={Grazi},
           familyi={G\bibinitperiod},
           given={Lorenzo},
           giveni={L\bibinitperiod},
           givenun=0}}%
        {{un=0,uniquepart=base,hash=12118161a62b94d0a0f499a68288e021}{%
           family={Kermavnar},
           familyi={K\bibinitperiod},
           given={Tjaša},
           giveni={T\bibinitperiod},
           givenun=0}}%
        {{un=0,uniquepart=base,hash=e847dbd432e22ec3338aa0a667bdd9a5}{%
           family={Masood},
           familyi={M\bibinitperiod},
           given={Jawad},
           giveni={J\bibinitperiod},
           givenun=0}}%
        {{un=0,uniquepart=base,hash=27c08ea66dc7dcb022381ca719ee56dd}{%
           family={O’Sullivan},
           familyi={O\bibinitperiod},
           given={Leonard\bibnamedelima W.},
           giveni={L\bibinitperiod\bibinitdelim W\bibinitperiod},
           givenun=0}}%
        {{un=0,uniquepart=base,hash=7a26ac2569ae64b1f0966e343fc52328}{%
           family={Pacifico},
           familyi={P\bibinitperiod},
           given={Ilaria},
           giveni={I\bibinitperiod},
           givenun=0}}%
        {{un=0,uniquepart=base,hash=e2b339ef24f5a73e92a931c16c0f2ef1}{%
           family={Rodriguez-Guerrero},
           familyi={R\bibinithyphendelim G\bibinitperiod},
           given={Carlos},
           giveni={C\bibinitperiod},
           givenun=0}}%
        {{un=0,uniquepart=base,hash=d26ed1d75e96694725ddf2613b4e4f9b}{%
           family={Vitiello},
           familyi={V\bibinitperiod},
           given={Nicola},
           giveni={N\bibinitperiod},
           givenun=0}}%
        {{un=0,uniquepart=base,hash=d64ba5297606e9d04fdcb709130719fe}{%
           family={Ristić-Durrant},
           familyi={R\bibinithyphendelim D\bibinitperiod},
           given={Danijela},
           giveni={D\bibinitperiod},
           givenun=0}}%
        {{un=0,uniquepart=base,hash=18c1305d4e072fb0a23efcc1a4d3a28b}{%
           family={Veneman},
           familyi={V\bibinitperiod},
           given={Jan},
           giveni={J\bibinitperiod},
           givenun=0}}%
      }
      \strng{namehash}{31665ee5d13da93da6088e2a9b70ca86}
      \strng{fullhash}{1c81435eecbffdeb51d7f40fe7936894}
      \strng{fullhashraw}{1c81435eecbffdeb51d7f40fe7936894}
      \strng{bibnamehash}{1c81435eecbffdeb51d7f40fe7936894}
      \strng{authorbibnamehash}{1c81435eecbffdeb51d7f40fe7936894}
      \strng{authornamehash}{31665ee5d13da93da6088e2a9b70ca86}
      \strng{authorfullhash}{1c81435eecbffdeb51d7f40fe7936894}
      \strng{authorfullhashraw}{1c81435eecbffdeb51d7f40fe7936894}
      \field{sortinit}{C}
      \field{sortinithash}{4d103a86280481745c9c897c925753c0}
      \field{extradatescope}{labelyear}
      \field{labeldatesource}{}
      \true{uniqueprimaryauthor}
      \field{labelnamesource}{author}
      \field{labeltitlesource}{shorttitle}
      \field{abstract}{The large-scale adoption of occupational exoskeletons ({OEs}) will only happen if clear evidence of effectiveness of the devices is available. Performing product-specific field validation studies would allow the stakeholders and decision-makers (e.g., employers, ergonomists, health, and safety departments) to assess {OEs}’ effectiveness in their specific work contexts and with experienced workers, who could further provide useful insights on practical issues related to exoskeleton daily use. This paper reviews present-day scientific methods for assessing the effectiveness of {OEs} in laboratory and field studies, and presents the vision of the authors on a roadmap that could lead to large-scale adoption of this technology. The analysis of the state-of-the-art shows methodological differences between laboratory and field studies. While the former are more extensively reported in scientific papers, they exhibit limited generalizability of the findings to real-world scenarios. On the contrary, field studies are limited in sample sizes and frequently focused only on subjective metrics. We propose a roadmap to promote large-scale knowledge-based adoption of {OEs}. It details that the analysis of the costs and benefits of this technology should be communicated to all stakeholders to facilitate informed decision making, so that each stakeholder can develop their specific role regarding this innovation. Large-scale field studies can help identify and monitor the possible side-effects related to exoskeleton use in real work situations, as well as provide a comprehensive scientific knowledge base to support the revision of ergonomics risk-assessment methods, safety standards and regulations, and the definition of guidelines and practices for the selection and use of {OEs}.}
      \field{issn}{2631-7176}
      \field{journaltitle}{Wearable Technologies}
      \field{langid}{english}
      \field{month}{1}
      \field{shorttitle}{Occupational exoskeletons}
      \field{title}{Occupational exoskeletons: A roadmap toward large-scale adoption. Methodology and challenges of bringing exoskeletons to workplaces}
      \field{urlday}{21}
      \field{urlmonth}{1}
      \field{urlyear}{2025}
      \field{volume}{2}
      \field{year}{2021}
      \field{dateera}{ce}
      \field{urldateera}{ce}
      \field{pages}{e11}
      \range{pages}{-1}
      \verb{doi}
      \verb 10.1017/wtc.2021.11
      \endverb
      \verb{file}
      \verb Full Text PDF:C\:\\Users\\etienne.ricard\\Zotero\\storage\\7SS2YIDT\\Crea et al. - 2021 - Occupational exoskeletons A roadmap toward large-.pdf:application/pdf
      \endverb
      \verb{urlraw}
      \verb https://www.cambridge.org/core/journals/wearable-technologies/article/occupational-exoskeletons-a-roadmap-toward-largescale-adoption-methodology-and-challenges-of-bringing-exoskeletons-to-workplaces/33096E40515BC1CCBBB53B6A4B328E3F
      \endverb
      \verb{url}
      \verb https://www.cambridge.org/core/journals/wearable-technologies/article/occupational-exoskeletons-a-roadmap-toward-largescale-adoption-methodology-and-challenges-of-bringing-exoskeletons-to-workplaces/33096E40515BC1CCBBB53B6A4B328E3F
      \endverb
      \keyw{field studies,industrial ergonomics,occupational exoskeletons}
    \endentry
    \entry{de_araujo_ribeiro_alvares_inter-machine_2015}{article}{}{}
      \name{author}{7}{}{%
        {{un=0,uniquepart=base,hash=0eaf3a785a500d51587052b3ebcc2432}{%
           family={Araujo\bibnamedelimb Ribeiro\bibnamedelima Alvares},
           familyi={A\bibinitperiod\bibinitdelim R\bibinitperiod\bibinitdelim A\bibinitperiod},
           given={João\bibnamedelima Breno},
           giveni={J\bibinitperiod\bibinitdelim B\bibinitperiod},
           givenun=0,
           prefix={de},
           prefixi={d\bibinitperiod}}}%
        {{un=0,uniquepart=base,hash=78b6758f4c2f612422f84241974e4fdf}{%
           family={Rodrigues},
           familyi={R\bibinitperiod},
           given={Rodrigo},
           giveni={R\bibinitperiod},
           givenun=0}}%
        {{un=0,uniquepart=base,hash=cfb956ce72c8d47f4f7226adab296dff}{%
           family={Azevedo\bibnamedelima Franke},
           familyi={A\bibinitperiod\bibinitdelim F\bibinitperiod},
           given={Rodrigo},
           giveni={R\bibinitperiod},
           givenun=0,
           prefix={de},
           prefixi={d\bibinitperiod}}}%
        {{un=0,uniquepart=base,hash=08852be8646bd8ba36bf17229584ceec}{%
           family={Silva},
           familyi={S\bibinitperiod},
           given={Bruna\bibnamedelimb Gonçalves\bibnamedelima Cordeiro},
           giveni={B\bibinitperiod\bibinitdelim G\bibinitperiod\bibinitdelim C\bibinitperiod},
           givenun=0,
           prefix={da},
           prefixi={d\bibinitperiod}}}%
        {{un=0,uniquepart=base,hash=964257486c6544a9de4fc6b534092de7}{%
           family={Pinto},
           familyi={P\bibinitperiod},
           given={Ronei\bibnamedelima Silveira},
           giveni={R\bibinitperiod\bibinitdelim S\bibinitperiod},
           givenun=0}}%
        {{un=0,uniquepart=base,hash=76af25086f15a35d5faff63ccc95d840}{%
           family={Vaz},
           familyi={V\bibinitperiod},
           given={Marco\bibnamedelima Aurélio},
           giveni={M\bibinitperiod\bibinitdelim A\bibinitperiod},
           givenun=0}}%
        {{un=0,uniquepart=base,hash=46ea9a33d43a7ff7f422360f87c0f0fb}{%
           family={Baroni},
           familyi={B\bibinitperiod},
           given={Bruno\bibnamedelima Manfredini},
           giveni={B\bibinitperiod\bibinitdelim M\bibinitperiod},
           givenun=0}}%
      }
      \strng{namehash}{1db718aadfff6a69b9cd403c857866c0}
      \strng{fullhash}{26ba38d30c778d612543b9119ad40467}
      \strng{fullhashraw}{26ba38d30c778d612543b9119ad40467}
      \strng{bibnamehash}{26ba38d30c778d612543b9119ad40467}
      \strng{authorbibnamehash}{26ba38d30c778d612543b9119ad40467}
      \strng{authornamehash}{1db718aadfff6a69b9cd403c857866c0}
      \strng{authorfullhash}{26ba38d30c778d612543b9119ad40467}
      \strng{authorfullhashraw}{26ba38d30c778d612543b9119ad40467}
      \field{sortinit}{d}
      \field{sortinithash}{6f385f66841fb5e82009dc833c761848}
      \field{extradatescope}{labelyear}
      \field{labeldatesource}{}
      \true{uniqueprimaryauthor}
      \field{labelnamesource}{author}
      \field{labeltitlesource}{title}
      \field{abstract}{Objectives To assess the inter-machine reliability of the Biodex System 3 Pro and Cybex Humac Norm Model 770 dynamometers for knee extensor and knee flexor peak torque measurements in isometric, concentric and eccentric tests. Design Randomized/crossover. Setting Exercise Research Laboratory, Federal University of Rio Grande do Sul (Brazil). Participants 25 healthy male subjects. Main outcome measures Isometric, concentric and eccentric knee extensor and knee flexor peak torques recorded in the same test procedure performed on both isokinetic dynamometers. One-way {ANOVA}, intraclass correlation coefficient ({ICC}), standard error of measurement ({SEM}) and coefficient of variation ({CV}) were used to verify significant differences, relative and absolute reliability between devices. Results No significant differences were found between tests performed on Biodex and Cybex (p {>} 0.05). {ICC} values indicated a high to very high reproducibility for isometric, concentric and eccentric peak torques (0.88–0.92), and moderate to high reliability for agonist-antagonist strength ratios (0.62–0.73). Peak torque did not show great difference between dynamometers for {SEM} (3.72–11.27 Nm) and {CV} (5.27–7.77\%). Strength ratios presented {CV} values of 8.57–10.72\%. Conclusion Maximal knee extensor and knee flexor tests performed in isometric (60° of knee flexion), concentric and eccentric modes at 60°/s in Biodex and Cybex dynamometers present similar values.}
      \field{day}{1}
      \field{issn}{1466-853X}
      \field{journaltitle}{Physical Therapy in Sport}
      \field{month}{2}
      \field{number}{1}
      \field{shortjournal}{Physical Therapy in Sport}
      \field{title}{Inter-machine reliability of the Biodex and Cybex isokinetic dynamometers for knee flexor/extensor isometric, concentric and eccentric tests}
      \field{urlday}{17}
      \field{urlmonth}{10}
      \field{urlyear}{2023}
      \field{volume}{16}
      \field{year}{2015}
      \field{dateera}{ce}
      \field{urldateera}{ce}
      \field{pages}{59\bibrangedash 65}
      \range{pages}{7}
      \verb{doi}
      \verb 10.1016/j.ptsp.2014.04.004
      \endverb
      \verb{file}
      \verb ScienceDirect Full Text PDF:C\:\\Users\\etienne.ricard\\Zotero\\storage\\3LGHQPGJ\\de Araujo Ribeiro Alvares et al. - 2015 - Inter-machine reliability of the Biodex and Cybex .pdf:application/pdf;ScienceDirect Snapshot:C\:\\Users\\etienne.ricard\\Zotero\\storage\\3SSC9HWB\\S1466853X14000339.html:text/html
      \endverb
      \verb{urlraw}
      \verb https://www.sciencedirect.com/science/article/pii/S1466853X14000339
      \endverb
      \verb{url}
      \verb https://www.sciencedirect.com/science/article/pii/S1466853X14000339
      \endverb
      \keyw{Isokinetic dynamometry,Hamstring,Quadriceps,Test–retest}
    \endentry
    \entry{de_leva_adjustments_1996}{article}{}{}
      \name{author}{1}{}{%
        {{un=0,uniquepart=base,hash=85dc2f6853b3c395eaa5363f312b8b56}{%
           family={Leva},
           familyi={L\bibinitperiod},
           given={Paolo},
           giveni={P\bibinitperiod},
           givenun=0,
           prefix={de},
           prefixi={d\bibinitperiod}}}%
      }
      \strng{namehash}{85dc2f6853b3c395eaa5363f312b8b56}
      \strng{fullhash}{85dc2f6853b3c395eaa5363f312b8b56}
      \strng{fullhashraw}{85dc2f6853b3c395eaa5363f312b8b56}
      \strng{bibnamehash}{85dc2f6853b3c395eaa5363f312b8b56}
      \strng{authorbibnamehash}{85dc2f6853b3c395eaa5363f312b8b56}
      \strng{authornamehash}{85dc2f6853b3c395eaa5363f312b8b56}
      \strng{authorfullhash}{85dc2f6853b3c395eaa5363f312b8b56}
      \strng{authorfullhashraw}{85dc2f6853b3c395eaa5363f312b8b56}
      \field{sortinit}{d}
      \field{sortinithash}{6f385f66841fb5e82009dc833c761848}
      \field{extradatescope}{labelyear}
      \field{labeldatesource}{}
      \true{uniqueprimaryauthor}
      \field{labelnamesource}{author}
      \field{labeltitlesource}{title}
      \field{abstract}{Zatsiorsky et al. (in Contemporary Problems of Biomechanics, pp. 272–291, {CRC} Press, Massachusetts, 1990a) obtained, by means of a gamma-ray scanning technique, the relative body segment masses, center of mass ({CM}) positions, and radii of gyration for samples of college-aged Caucasian males and females. Although these data are the only available and comprehensive set of inertial parameters regarding young adult Caucasians, they have been rarely utilized for biomechanical analyses of subjects belonging to the same or a similar population. The main reason is probably that Zatsiorsky et al. used bony landmarks as reference points for locating segment {CMs} and defining segment lengths. Some of these landmarks were markedly distant from the joint centers currently used by most researchers as reference points. The purpose of this study was to adjust the mean relative {CM} positions and radii of gyration reported by Zatsiorsky et al., in order to reference them to the joint centers or other commonly used landmarks, rather than the original landmarks. The adjustments were based on a number of carefully selected sources of anthropometric data.}
      \field{day}{1}
      \field{issn}{0021-9290}
      \field{journaltitle}{Journal of Biomechanics}
      \field{month}{9}
      \field{number}{9}
      \field{shortjournal}{Journal of Biomechanics}
      \field{title}{Adjustments to Zatsiorsky-Seluyanov's segment inertia parameters}
      \field{urlday}{21}
      \field{urlmonth}{6}
      \field{urlyear}{2024}
      \field{volume}{29}
      \field{year}{1996}
      \field{dateera}{ce}
      \field{urldateera}{ce}
      \field{pages}{1223\bibrangedash 1230}
      \range{pages}{8}
      \verb{doi}
      \verb 10.1016/0021-9290(95)00178-6
      \endverb
      \verb{file}
      \verb ScienceDirect Snapshot:C\:\\Users\\etienne.ricard\\Zotero\\storage\\5W4P6H83\\0021929095001786.html:text/html
      \endverb
      \verb{urlraw}
      \verb https://www.sciencedirect.com/science/article/pii/0021929095001786
      \endverb
      \verb{url}
      \verb https://www.sciencedirect.com/science/article/pii/0021929095001786
      \endverb
      \keyw{Adjustment,Joint center,Living subject,Reference point,Segment inertia parameters}
    \endentry
    \entry{de_vries_amount_2019}{article}{}{}
      \name{author}{5}{}{%
        {{un=0,uniquepart=base,hash=4aa97838612f39ac4ea245f820f2c4dc}{%
           family={Vries},
           familyi={V\bibinitperiod},
           given={Aijse},
           giveni={A\bibinitperiod},
           givenun=0,
           prefix={de},
           prefixi={d\bibinitperiod}}}%
        {{un=0,uniquepart=base,hash=46b0bac48469fc5192175d6b7a544c4a}{%
           family={Murphy},
           familyi={M\bibinitperiod},
           given={Molly},
           giveni={M\bibinitperiod},
           givenun=0}}%
        {{un=0,uniquepart=base,hash=1df96854cb5552b90e7c40bed4f40be4}{%
           family={Könemann},
           familyi={K\bibinitperiod},
           given={Reinier},
           giveni={R\bibinitperiod},
           givenun=0}}%
        {{un=0,uniquepart=base,hash=832a6e7291f744137cb68e480bf4d606}{%
           family={Kingma},
           familyi={K\bibinitperiod},
           given={Idsart},
           giveni={I\bibinitperiod},
           givenun=0}}%
        {{un=0,uniquepart=base,hash=751ecabd7d7eb002670e015e500bc4ef}{%
           family={Looze},
           familyi={L\bibinitperiod},
           given={Michiel},
           giveni={M\bibinitperiod},
           givenun=0,
           prefix={de},
           prefixi={d\bibinitperiod}}}%
      }
      \strng{namehash}{19b4048afcbd19fadc67755c314b4436}
      \strng{fullhash}{4842e8a95ccd0fe0b7a84830a0bd2cc2}
      \strng{fullhashraw}{4842e8a95ccd0fe0b7a84830a0bd2cc2}
      \strng{bibnamehash}{4842e8a95ccd0fe0b7a84830a0bd2cc2}
      \strng{authorbibnamehash}{4842e8a95ccd0fe0b7a84830a0bd2cc2}
      \strng{authornamehash}{19b4048afcbd19fadc67755c314b4436}
      \strng{authorfullhash}{4842e8a95ccd0fe0b7a84830a0bd2cc2}
      \strng{authorfullhashraw}{4842e8a95ccd0fe0b7a84830a0bd2cc2}
      \field{sortinit}{d}
      \field{sortinithash}{6f385f66841fb5e82009dc833c761848}
      \field{extradatescope}{labelyear}
      \field{labeldatesource}{}
      \true{uniqueprimaryauthor}
      \field{labelnamesource}{author}
      \field{labeltitlesource}{title}
      \field{abstract}{Our study quantified the extent of support provided by a passive arm-support exoskeleton throughout a range of postures. Mechanical support generated by the arm-support exoskeleton ({SkelEx}, Rotterdam, The Netherlands) that we tested clearly reaches its maximum at elevation angles ranging from 60° to 120°, where the required support is also highest. In contrast, for elevation angles below 30°, this exoskeleton provided significantly less support. Depending on the task, other support characteristics might be required. These results may help practitioners who are considering the adoption of an exoskeleton in the workplace. We advocate adapting mechanical support settings or effective range to the actual specific working envelope of postures. Background: The use of arm-support exoskeletons is an emerging strategy to mechanically support workers during elevated arm tasks. In the present study, we evaluated the effects of wearing a passive exoskeleton on the shoulder moment and on the activity of six muscles in the shoulder region, in a range of elevated arm postures. Methods: Twelve participants were asked to maintain 15 static arm positions, which were combinations of different vertical elevations and horizontal abductions, both with and without the exoskeleton. The postures were composed of five elevation angles (vertical elevation: 30°–150°) and three horizonal abduction angles ({HAb}: 0°–60°). During the static postures, we obtained the supportive moment provided by the exoskeleton by measuring the interaction force, as well as muscle activity via electromyography of six relevant muscles: deltoid anterior, deltoid posterior, upper trapezius, lower trapezius, latissimus dorsi, and biceps brachii. We compared the moment that was required from the subjects to maintain the arm postures, as well as the muscle activity, between conditions with and without exoskeleton. Results: The supportive moment provided by the exoskeleton (0.5–6.1 Nm; up to 56\% of the required moment) implied a significant reduction to the shoulder moment that needed be generated by the subject. These effects were dependent on the arm posture, though, particularly on the vertical arm elevation angle rather than horizontal abduction. Mechanical support was highest at the vertical elevation angles that were most demanding (90° and 120°). This effect caused the required moment from the subject to be relatively consistent across different shoulder angles. Muscle activity was reduced in three of the six muscles (deltoid anterior, upper trapezius, and latissimus dorsi). However, for two muscles (upper trapezius and lower trapezius), the effects were dependent on the vertical arm elevation angle and an increase in muscle activity was evident for the lower trapezius at vertical elevation 150°. Conclusion: Our results emphasize the importance of analyzing the task demands, such as working posture, when selecting or designing arm support exoskeletons.}
      \field{day}{2}
      \field{issn}{2472-5838}
      \field{journaltitle}{{IISE} Transactions on Occupational Ergonomics and Human Factors}
      \field{month}{10}
      \field{note}{Publisher: Taylor \& Francis \_eprint: https://doi.org/10.1080/24725838.2019.1669736}
      \field{number}{3}
      \field{title}{The Amount of Support Provided by a Passive Arm Support Exoskeleton in a Range of Elevated Arm Postures}
      \field{urlday}{9}
      \field{urlmonth}{1}
      \field{urlyear}{2024}
      \field{volume}{7}
      \field{year}{2019}
      \field{dateera}{ce}
      \field{urldateera}{ce}
      \field{pages}{311\bibrangedash 321}
      \range{pages}{11}
      \verb{doi}
      \verb 10.1080/24725838.2019.1669736
      \endverb
      \verb{file}
      \verb de Vries et al. - 2019 - The Amount of Support Provided by a Passive Arm Su.pdf:C\:\\Users\\etienne.ricard\\Zotero\\storage\\A6K8FE6K\\de Vries et al. - 2019 - The Amount of Support Provided by a Passive Arm Su.pdf:application/pdf
      \endverb
      \verb{urlraw}
      \verb https://doi.org/10.1080/24725838.2019.1669736
      \endverb
      \verb{url}
      \verb https://doi.org/10.1080/24725838.2019.1669736
      \endverb
      \keyw{Exoskeleton,{MSD},shoulder,industry,physical workload}
    \endentry
    \entry{delgado-llamas_can_2023}{article}{}{}
      \name{author}{3}{}{%
        {{un=0,uniquepart=base,hash=78bbae2637ad98b12f24d50f40b18b64}{%
           family={Delgado-Llamas},
           familyi={D\bibinithyphendelim L\bibinitperiod},
           given={Alexandro},
           giveni={A\bibinitperiod},
           givenun=0}}%
        {{un=0,uniquepart=base,hash=e877c130cf46382da37b6626c6e40ac6}{%
           family={Marín-Boné},
           familyi={M\bibinithyphendelim B\bibinitperiod},
           given={Javier},
           giveni={J\bibinitperiod},
           givenun=0}}%
        {{un=0,uniquepart=base,hash=52063d59bb7007d8c54ec2693c5bdbad}{%
           family={Marín-Zurdo},
           familyi={M\bibinithyphendelim Z\bibinitperiod},
           given={José\bibnamedelima J.},
           giveni={J\bibinitperiod\bibinitdelim J\bibinitperiod},
           givenun=0}}%
      }
      \strng{namehash}{c324a92a4d94ae4f8c0bf2709cd0293a}
      \strng{fullhash}{d5b3aa7ef1480c3f45b878d9fc5a9226}
      \strng{fullhashraw}{d5b3aa7ef1480c3f45b878d9fc5a9226}
      \strng{bibnamehash}{d5b3aa7ef1480c3f45b878d9fc5a9226}
      \strng{authorbibnamehash}{d5b3aa7ef1480c3f45b878d9fc5a9226}
      \strng{authornamehash}{c324a92a4d94ae4f8c0bf2709cd0293a}
      \strng{authorfullhash}{d5b3aa7ef1480c3f45b878d9fc5a9226}
      \strng{authorfullhashraw}{d5b3aa7ef1480c3f45b878d9fc5a9226}
      \field{sortinit}{D}
      \field{sortinithash}{6f385f66841fb5e82009dc833c761848}
      \field{extradatescope}{labelyear}
      \field{labeldatesource}{}
      \true{uniqueprimaryauthor}
      \field{labelnamesource}{author}
      \field{labeltitlesource}{shorttitle}
      \field{abstract}{Increasingly, exoskeletons are becoming a valuable tool for prevention technicians to promote occupational health and reduce the risk of musculoskeletal disorders in industry. However, the effective implementation of industrial exoskeletons is a complex challenge. Deciding whether these devices are the optimal solution to the detected ergonomic risks at a specific workstation is not straightforward. This study presents the modelling of three commercial passive exoskeletons, one for lumbar and two for shoulder risk reduction, to be considered in the musculoskeletal risk assessment of industrial workstations. The presented modelling considers the forces and moments applied by exoskeletons to the body using the Forces ergonomic method, providing the musculoskeletal risk for each joint based on inertial motion capture data registered at each workstation. This approach is exemplified on simulated and actual production workstations. The results reveal that the modelling application allows an objective understanding of the biomechanical effects of exoskeletons. Modelling establishes a predictive tool to assess and make decisions regarding the suitability of the exoskeleton prior to implementation at a workstation.}
      \field{day}{1}
      \field{issn}{0169-8141}
      \field{journaltitle}{International Journal of Industrial Ergonomics}
      \field{month}{3}
      \field{shortjournal}{International Journal of Industrial Ergonomics}
      \field{shorttitle}{Can we simulate the biomechanical effects of exoskeletons prior to workstation implementation?}
      \field{title}{Can we simulate the biomechanical effects of exoskeletons prior to workstation implementation? Application of the Forces ergonomic method}
      \field{urlday}{27}
      \field{urlmonth}{10}
      \field{urlyear}{2023}
      \field{volume}{94}
      \field{year}{2023}
      \field{dateera}{ce}
      \field{urldateera}{ce}
      \field{pages}{103409}
      \range{pages}{1}
      \verb{doi}
      \verb 10.1016/j.ergon.2023.103409
      \endverb
      \verb{file}
      \verb ScienceDirect Full Text PDF:C\:\\Users\\etienne.ricard\\Zotero\\storage\\VTSTKXGE\\Delgado-Llamas et al. - 2023 - Can we simulate the biomechanical effects of exosk.pdf:application/pdf;ScienceDirect Snapshot:C\:\\Users\\etienne.ricard\\Zotero\\storage\\FR6ZRLX4\\S016981412300001X.html:text/html
      \endverb
      \verb{urlraw}
      \verb https://www.sciencedirect.com/science/article/pii/S016981412300001X
      \endverb
      \verb{url}
      \verb https://www.sciencedirect.com/science/article/pii/S016981412300001X
      \endverb
      \keyw{Occupational health,Motion capture,Industry,Decision-making,Musculoskeletal disorder ({MSD})}
    \endentry
    \entry{estrazulas_evaluation_2020}{article}{}{}
      \name{author}{6}{}{%
        {{un=0,uniquepart=base,hash=73a785bcae101ad6ee6aee6f410e279b}{%
           family={Estrázulas},
           familyi={E\bibinitperiod},
           given={Jaisson\bibnamedelima Agne},
           giveni={J\bibinitperiod\bibinitdelim A\bibinitperiod},
           givenun=0}}%
        {{un=0,uniquepart=base,hash=e9d79e014093405a11ab3680ba07603a}{%
           family={Estrázulas},
           familyi={E\bibinitperiod},
           given={Jansen\bibnamedelima Atier},
           giveni={J\bibinitperiod\bibinitdelim A\bibinitperiod},
           givenun=0}}%
        {{un=0,uniquepart=base,hash=67b79fd2149374f253c1a39b22a22db7}{%
           family={Jesus},
           familyi={J\bibinitperiod},
           given={Kelly},
           giveni={K\bibinitperiod},
           givenun=0,
           prefix={de},
           prefixi={d\bibinitperiod}}}%
        {{un=0,uniquepart=base,hash=2ef72c0324203467480bc90afd266c62}{%
           family={Jesus},
           familyi={J\bibinitperiod},
           given={Karla},
           giveni={K\bibinitperiod},
           givenun=0,
           prefix={de},
           prefixi={d\bibinitperiod}}}%
        {{un=0,uniquepart=base,hash=f47086437175f49b7d251498485860a3}{%
           family={Silva},
           familyi={S\bibinitperiod},
           given={Rubens\bibnamedelima A.},
           giveni={R\bibinitperiod\bibinitdelim A\bibinitperiod},
           givenun=0,
           prefix={da},
           prefixi={d\bibinitperiod}}}%
        {{un=0,uniquepart=base,hash=57f30b77f7a4cb566e9d50c7a4658861}{%
           family={Libardoni\bibnamedelimb dos\bibnamedelima Santos},
           familyi={L\bibinitperiod\bibinitdelim d\bibinitperiod\bibinitdelim S\bibinitperiod},
           given={João\bibnamedelima Otacílio},
           giveni={J\bibinitperiod\bibinitdelim O\bibinitperiod},
           givenun=0}}%
      }
      \strng{namehash}{347879cb5c2c60a223f78da898fbd818}
      \strng{fullhash}{9b3442bb57b421f66956d13b9d669319}
      \strng{fullhashraw}{9b3442bb57b421f66956d13b9d669319}
      \strng{bibnamehash}{9b3442bb57b421f66956d13b9d669319}
      \strng{authorbibnamehash}{9b3442bb57b421f66956d13b9d669319}
      \strng{authornamehash}{347879cb5c2c60a223f78da898fbd818}
      \strng{authorfullhash}{9b3442bb57b421f66956d13b9d669319}
      \strng{authorfullhashraw}{9b3442bb57b421f66956d13b9d669319}
      \field{sortinit}{E}
      \field{sortinithash}{8da8a182d344d5b9047633dfc0cc9131}
      \field{extradatescope}{labelyear}
      \field{labeldatesource}{}
      \true{uniqueprimaryauthor}
      \field{labelnamesource}{author}
      \field{labeltitlesource}{shorttitle}
      \field{abstract}{Objective To systematically review the literature analyzing the reliability and characteristics of the protocols of isokinetic and isometric evaluation of the trunk flexor and extensor muscles with isokinetic dynamometer. Methods This is a systematic review using {PubMed}, {CENTRAL}, {LILACS}, {PEDro} and {SCOPUS} databases, searching the oldest records up to December 2019. The risk of bias, the methodological quality and the level of evidence were evaluated using the {COSMIN} checklist. Results Fourteen articles have met the criteria and have been included in this study. All the articles performed an isometric or isokinetic evaluation of the trunk muscles with the isokinetic dynamometer and presented an analysis of the protocol’s reliability using the intraclass correlation coefficient. Five articles had excellent reliability (0.93–0.98). Most of the studies presented doubtful and inconsistent psychometric values for reliability, because they used a short period between tests. The level of evidence to the fourteen selected articles for reliability was moderate. Conclusions Although the studies present limitations in methodological quality, it was possible to identify highly reliable patterns in the parameters employed and to present recommendations for the assessment of trunk flexor and extensor muscles in the isokinetic dynamometer, both for assessment in the sitting position and orthostatic.}
      \field{day}{1}
      \field{issn}{1466-853X}
      \field{journaltitle}{Physical Therapy in Sport}
      \field{month}{9}
      \field{shortjournal}{Physical Therapy in Sport}
      \field{shorttitle}{Evaluation isometric and isokinetic of trunk flexor and extensor muscles with isokinetic dynamometer}
      \field{title}{Evaluation isometric and isokinetic of trunk flexor and extensor muscles with isokinetic dynamometer: A systematic review}
      \field{urlday}{22}
      \field{urlmonth}{9}
      \field{urlyear}{2023}
      \field{volume}{45}
      \field{year}{2020}
      \field{dateera}{ce}
      \field{urldateera}{ce}
      \field{pages}{93\bibrangedash 102}
      \range{pages}{10}
      \verb{doi}
      \verb 10.1016/j.ptsp.2020.06.008
      \endverb
      \verb{file}
      \verb ScienceDirect Full Text PDF:C\:\\Users\\etienne.ricard\\Zotero\\storage\\LEMUPUEY\\Estrázulas et al. - 2020 - Evaluation isometric and isokinetic of trunk flexo.pdf:application/pdf;ScienceDirect Snapshot:C\:\\Users\\etienne.ricard\\Zotero\\storage\\ZZHGMUIP\\S1466853X20304673.html:text/html
      \endverb
      \verb{urlraw}
      \verb https://www.sciencedirect.com/science/article/pii/S1466853X20304673
      \endverb
      \verb{url}
      \verb https://www.sciencedirect.com/science/article/pii/S1466853X20304673
      \endverb
      \keyw{Trunk,Isokinetic,Muscle strength dynamometer,Reproducibility of tests}
    \endentry
    \entry{exoskeleton_report_ottobock_2022}{online}{}{}
      \name{author}{1}{}{%
        {{un=0,uniquepart=base,hash=a537ca2b7fa52df5b3feb3fa084032d8}{%
           family={Exoskeleton\bibnamedelima Report},
           familyi={E\bibinitperiod\bibinitdelim R\bibinitperiod},
           given={test},
           giveni={t\bibinitperiod},
           givenun=0}}%
      }
      \strng{namehash}{a537ca2b7fa52df5b3feb3fa084032d8}
      \strng{fullhash}{a537ca2b7fa52df5b3feb3fa084032d8}
      \strng{fullhashraw}{a537ca2b7fa52df5b3feb3fa084032d8}
      \strng{bibnamehash}{a537ca2b7fa52df5b3feb3fa084032d8}
      \strng{authorbibnamehash}{a537ca2b7fa52df5b3feb3fa084032d8}
      \strng{authornamehash}{a537ca2b7fa52df5b3feb3fa084032d8}
      \strng{authorfullhash}{a537ca2b7fa52df5b3feb3fa084032d8}
      \strng{authorfullhashraw}{a537ca2b7fa52df5b3feb3fa084032d8}
      \field{sortinit}{E}
      \field{sortinithash}{8da8a182d344d5b9047633dfc0cc9131}
      \field{extradatescope}{labelyear}
      \field{labeldatesource}{}
      \true{uniqueprimaryauthor}
      \field{labelnamesource}{author}
      \field{labeltitlesource}{title}
      \field{abstract}{The Ottobock Shoulder is a passive shoulder support exoskeleton for overhead work by Ottobock. It is part of the Paexo family of assistive devices for workers, and it is the successor to the Paexo …}
      \field{day}{22}
      \field{langid}{american}
      \field{month}{4}
      \field{title}{Ottobock Shoulder}
      \field{titleaddon}{Exoskeleton Report}
      \field{year}{2022}
      \field{dateera}{ce}
      \verb{file}
      \verb Snapshot:C\:\\Users\\etienne.ricard\\Zotero\\storage\\J5V22CB3\\ottobock-shoulder.html:text/html
      \endverb
      \verb{urlraw}
      \verb https://exoskeletonreport.com/product/ottobock-shoulder/
      \endverb
      \verb{url}
      \verb https://exoskeletonreport.com/product/ottobock-shoulder/
      \endverb
    \endentry
    \entry{finke_device_2022}{patent}{}{}
      \name{author}{14}{}{%
        {{un=0,uniquepart=base,hash=ecf031284b82350a5068ce092bcc0466}{%
           family={Finke},
           familyi={F\bibinitperiod},
           given={Lars\bibnamedelima Benjamin},
           giveni={L\bibinitperiod\bibinitdelim B\bibinitperiod},
           givenun=0}}%
        {{un=0,uniquepart=base,hash=dcb467dbf41fa7b42fc0ca8ec783cd5b}{%
           family={Kroll-Orywahl},
           familyi={K\bibinithyphendelim O\bibinitperiod},
           given={Olaf},
           giveni={O\bibinitperiod},
           givenun=0}}%
        {{un=0,uniquepart=base,hash=24491d8d72f7bfe790b5625b4a1dbf02}{%
           family={Tüttemann},
           familyi={T\bibinitperiod},
           given={Markus},
           giveni={M\bibinitperiod},
           givenun=0}}%
        {{un=0,uniquepart=base,hash=48a0ed4bc2b416510ff2742d71ec2d24}{%
           family={Bremer},
           familyi={B\bibinitperiod},
           given={Michael},
           giveni={M\bibinitperiod},
           givenun=0}}%
        {{un=0,uniquepart=base,hash=caeb45a3e1d2bfeae7c8f2ec776fd6fe}{%
           family={Merker},
           familyi={M\bibinitperiod},
           given={Maximilian\bibnamedelima Anton},
           giveni={M\bibinitperiod\bibinitdelim A\bibinitperiod},
           givenun=0}}%
        {{un=0,uniquepart=base,hash=359d97521aff93ecc507756dc5f070c7}{%
           family={Mizera},
           familyi={M\bibinitperiod},
           given={Oliver},
           giveni={O\bibinitperiod},
           givenun=0}}%
        {{un=0,uniquepart=base,hash=6af350169e416b6089fc56b240882ee5}{%
           family={Mladek},
           familyi={M\bibinitperiod},
           given={Markus},
           giveni={M\bibinitperiod},
           givenun=0}}%
        {{un=0,uniquepart=base,hash=6052f037cc5407c192a26c15a40e0d83}{%
           family={Röschel},
           familyi={R\bibinitperiod},
           given={Fabienne},
           giveni={F\bibinitperiod},
           givenun=0}}%
        {{un=0,uniquepart=base,hash=ebf5fcea40e0807e7bc550482a0d2fcf}{%
           family={Schirrmeister},
           familyi={S\bibinitperiod},
           given={Benjamin},
           giveni={B\bibinitperiod},
           givenun=0}}%
        {{un=0,uniquepart=base,hash=fc20a036c30f8740263f1eb60a994ed6}{%
           family={Vogel},
           familyi={V\bibinitperiod},
           given={Carsten},
           giveni={C\bibinitperiod},
           givenun=0}}%
        {{un=0,uniquepart=base,hash=cbc65a6d540664ec1e74ec7c23a18481}{%
           family={Bornmann},
           familyi={B\bibinitperiod},
           given={Jonas},
           giveni={J\bibinitperiod},
           givenun=0}}%
        {{un=0,uniquepart=base,hash=465bca73cda92ee0abeee1fd2800e1a7}{%
           family={Lanzinger},
           familyi={L\bibinitperiod},
           given={Michael},
           giveni={M\bibinitperiod},
           givenun=0}}%
        {{un=0,uniquepart=base,hash=ee9937ddd4f0b160e99cd74752a14ef4}{%
           family={Käsmann},
           familyi={K\bibinitperiod},
           given={Simon},
           giveni={S\bibinitperiod},
           givenun=0}}%
        {{un=0,uniquepart=base,hash=ac1cba9bb3dfa45ed6ea6f9f55232f93}{%
           family={{SCHWEDHELM}},
           familyi={S\bibinitperiod},
           given={Pascal},
           giveni={P\bibinitperiod},
           givenun=0}}%
      }
      \name{holder}{2}{}{%
        {{hash=33d6beed81c6f7196a4a146b51116dc6}{%
           family={{SE}},
           familyi={S\bibinitperiod},
           given={Ottobock},
           giveni={O\bibinitperiod}}}%
        {{hash=a1880d32dc3cdf7e1d57572a32a9803e}{%
           family={{KGaA}},
           familyi={K\bibinitperiod},
           given={Co},
           giveni={C\bibinitperiod}}}%
      }
      \strng{namehash}{c5269c0f98345f8ac6a3bc017a2022d7}
      \strng{fullhash}{3cf97d06be80c9ebd7455f549104da2d}
      \strng{fullhashraw}{3cf97d06be80c9ebd7455f549104da2d}
      \strng{bibnamehash}{3cf97d06be80c9ebd7455f549104da2d}
      \strng{authorbibnamehash}{3cf97d06be80c9ebd7455f549104da2d}
      \strng{authornamehash}{c5269c0f98345f8ac6a3bc017a2022d7}
      \strng{authorfullhash}{3cf97d06be80c9ebd7455f549104da2d}
      \strng{authorfullhashraw}{3cf97d06be80c9ebd7455f549104da2d}
      \strng{holderbibnamehash}{03f9456c138b494c0bde205f44ae2d15}
      \strng{holdernamehash}{03f9456c138b494c0bde205f44ae2d15}
      \strng{holderfullhash}{03f9456c138b494c0bde205f44ae2d15}
      \strng{holderfullhashraw}{03f9456c138b494c0bde205f44ae2d15}
      \field{sortinit}{F}
      \field{sortinithash}{2638baaa20439f1b5a8f80c6c08a13b4}
      \field{extradatescope}{labelyear}
      \field{labeldatesource}{}
      \true{uniqueprimaryauthor}
      \field{labelnamesource}{author}
      \field{labeltitlesource}{title}
      \field{day}{3}
      \field{langid}{english}
      \field{month}{2}
      \field{number}{20220031551A2}
      \field{title}{Device for supporting at least one arm of a user and for supporting at least one upper arm}
      \field{type}{patentus}
      \field{urlday}{3}
      \field{urlmonth}{6}
      \field{urlyear}{2024}
      \field{year}{2022}
      \field{dateera}{ce}
      \field{urldateera}{ce}
      \verb{file}
      \verb Full Text PDF:C\:\\Users\\etienne.ricard\\Zotero\\storage\\BTFJ7PSI\\Finke et al. - 2022 - Device for supporting at least one arm of a user a.pdf:application/pdf
      \endverb
      \verb{urlraw}
      \verb https://patents.google.com/patent/US20220031551A2/en
      \endverb
      \verb{url}
      \verb https://patents.google.com/patent/US20220031551A2/en
      \endverb
      \keyw{actuator,arm,arm support,force,state}
    \endentry
    \entry{grazi_design_2020}{article}{}{}
      \name{author}{6}{}{%
        {{un=0,uniquepart=base,hash=a139b87a51010f17f52efe29c434a41d}{%
           family={Grazi},
           familyi={G\bibinitperiod},
           given={Lorenzo},
           giveni={L\bibinitperiod},
           givenun=0}}%
        {{un=0,uniquepart=base,hash=4fb6efd64358dcbafe660ae1044b79b8}{%
           family={Trigili},
           familyi={T\bibinitperiod},
           given={Emilio},
           giveni={E\bibinitperiod},
           givenun=0}}%
        {{un=0,uniquepart=base,hash=0a7acc345d73173942b48b3196baa705}{%
           family={Proface},
           familyi={P\bibinitperiod},
           given={Giulio},
           giveni={G\bibinitperiod},
           givenun=0}}%
        {{un=0,uniquepart=base,hash=f0d8e54c8b81c58924a485a4e919c1f0}{%
           family={Giovacchini},
           familyi={G\bibinitperiod},
           given={Francesco},
           giveni={F\bibinitperiod},
           givenun=0}}%
        {{un=0,uniquepart=base,hash=e892863d44996b084e1446aa451b40c0}{%
           family={Crea},
           familyi={C\bibinitperiod},
           given={Simona},
           giveni={S\bibinitperiod},
           givenun=0}}%
        {{un=0,uniquepart=base,hash=d26ed1d75e96694725ddf2613b4e4f9b}{%
           family={Vitiello},
           familyi={V\bibinitperiod},
           given={Nicola},
           giveni={N\bibinitperiod},
           givenun=0}}%
      }
      \strng{namehash}{e73ad3633b2643dbbbd84a69c51adba5}
      \strng{fullhash}{e664048c2f9d934b893db08cb34da043}
      \strng{fullhashraw}{e664048c2f9d934b893db08cb34da043}
      \strng{bibnamehash}{e664048c2f9d934b893db08cb34da043}
      \strng{authorbibnamehash}{e664048c2f9d934b893db08cb34da043}
      \strng{authornamehash}{e73ad3633b2643dbbbd84a69c51adba5}
      \strng{authorfullhash}{e664048c2f9d934b893db08cb34da043}
      \strng{authorfullhashraw}{e664048c2f9d934b893db08cb34da043}
      \field{sortinit}{G}
      \field{sortinithash}{32d67eca0634bf53703493fb1090a2e8}
      \field{extradatescope}{labelyear}
      \field{labeldatesource}{}
      \true{uniqueprimaryauthor}
      \field{labelnamesource}{author}
      \field{labeltitlesource}{title}
      \field{abstract}{This article presents the H-{PULSE}, a novel semi-passive upper-limb exoskeleton for worker assistance, with motorized tuning of the assistive level. The H-{PULSE} presents novel design features compared to other passive industrial exoskeletons for the upper limbs, namely joint angle sensors for measuring shoulder flexion/extension and a novel active mechanism for regulating the assistance level. These features could enhance the effectiveness of the system. Along with the presentation of the exoskeleton design, this article reports on the system experimental evaluation with human subjects. The H-{PULSE} was assessed in prolonged static overhead tasks under different conditions of assistive support. The set of metrics to evaluate the effects of the device included shoulder muscular activity, heart rate, and subjective user feedback. Results show that the exoskeleton can reduce the users' muscular activity and the heart rate. Subjective questionnaires allowed the assessment of perceived exoskeleton effectiveness. In this study, the H-{PULSE} exoskeleton was found to be potentially effective in reducing the muscular strain while reducing the global fatigue level during prolonged continuous overhead activities.}
      \field{issn}{1558-0210}
      \field{journaltitle}{{IEEE} Transactions on Neural Systems and Rehabilitation Engineering}
      \field{month}{10}
      \field{note}{Conference Name: {IEEE} Transactions on Neural Systems and Rehabilitation Engineering}
      \field{number}{10}
      \field{title}{Design and Experimental Evaluation of a Semi-Passive Upper-Limb Exoskeleton for Workers With Motorized Tuning of Assistance}
      \field{urlday}{17}
      \field{urlmonth}{1}
      \field{urlyear}{2025}
      \field{volume}{28}
      \field{year}{2020}
      \field{dateera}{ce}
      \field{urldateera}{ce}
      \field{pages}{2276\bibrangedash 2285}
      \range{pages}{10}
      \verb{doi}
      \verb 10.1109/TNSRE.2020.3014408
      \endverb
      \verb{file}
      \verb IEEE Xplore Abstract Record:C\:\\Users\\etienne.ricard\\Zotero\\storage\\UWJ4K5BN\\9159674.html:text/html
      \endverb
      \verb{urlraw}
      \verb https://ieeexplore.ieee.org/abstract/document/9159674
      \endverb
      \verb{url}
      \verb https://ieeexplore.ieee.org/abstract/document/9159674
      \endverb
      \keyw{Exoskeletons,Torque,Europe,Task analysis,Shoulder,Springs,wearable robotics,Gears,Industry 4.0,upper-limb exoskeletons,workers assistance}
    \endentry
    \entry{habets_intrarater_2018}{article}{}{}
      \name{author}{4}{}{%
        {{un=0,uniquepart=base,hash=75f9bc55f8aeb5fd09faf8ac07552eb3}{%
           family={Habets},
           familyi={H\bibinitperiod},
           given={Bas},
           giveni={B\bibinitperiod},
           givenun=0}}%
        {{un=0,uniquepart=base,hash=3ba47cf3af403858042a82638e6b714d}{%
           family={Staal},
           familyi={S\bibinitperiod},
           given={J.\bibnamedelimi Bart},
           giveni={J\bibinitperiod\bibinitdelim B\bibinitperiod},
           givenun=0}}%
        {{un=0,uniquepart=base,hash=f8cde846eff9380fb35dac724a6b3f61}{%
           family={Tijssen},
           familyi={T\bibinitperiod},
           given={Marsha},
           giveni={M\bibinitperiod},
           givenun=0}}%
        {{un=0,uniquepart=base,hash=1a1c38855a6cb415268e2209434d2c29}{%
           family={Cingel},
           familyi={C\bibinitperiod},
           given={Robert},
           giveni={R\bibinitperiod},
           givenun=0,
           prefix={van},
           prefixi={v\bibinitperiod}}}%
      }
      \strng{namehash}{d6b64e68868d751bbed7ca90770e5526}
      \strng{fullhash}{9620d7fa710dbcc30ba90ab232d944a3}
      \strng{fullhashraw}{9620d7fa710dbcc30ba90ab232d944a3}
      \strng{bibnamehash}{9620d7fa710dbcc30ba90ab232d944a3}
      \strng{authorbibnamehash}{9620d7fa710dbcc30ba90ab232d944a3}
      \strng{authornamehash}{d6b64e68868d751bbed7ca90770e5526}
      \strng{authorfullhash}{9620d7fa710dbcc30ba90ab232d944a3}
      \strng{authorfullhashraw}{9620d7fa710dbcc30ba90ab232d944a3}
      \field{sortinit}{H}
      \field{sortinithash}{23a3aa7c24e56cfa16945d55545109b5}
      \field{extradatescope}{labelyear}
      \field{labeldatesource}{}
      \true{uniqueprimaryauthor}
      \field{labelnamesource}{author}
      \field{labeltitlesource}{title}
      \field{abstract}{To determine the intrarater reliability of the Humac {NORM} isokinetic dynamometer for concentric and eccentric strength tests of knee and shoulder muscles.}
      \field{day}{10}
      \field{issn}{1756-0500}
      \field{journaltitle}{{BMC} Research Notes}
      \field{month}{1}
      \field{number}{1}
      \field{shortjournal}{{BMC} Research Notes}
      \field{title}{Intrarater reliability of the Humac {NORM} isokinetic dynamometer for strength measurements of the knee and shoulder muscles}
      \field{urlday}{26}
      \field{urlmonth}{9}
      \field{urlyear}{2023}
      \field{volume}{11}
      \field{year}{2018}
      \field{dateera}{ce}
      \field{urldateera}{ce}
      \field{pages}{15}
      \range{pages}{1}
      \verb{doi}
      \verb 10.1186/s13104-018-3128-9
      \endverb
      \verb{file}
      \verb Full Text PDF:C\:\\Users\\etienne.ricard\\Zotero\\storage\\2ZABBKFV\\Habets et al. - 2018 - Intrarater reliability of the Humac NORM isokineti.pdf:application/pdf;Snapshot:C\:\\Users\\etienne.ricard\\Zotero\\storage\\3EUF3WZB\\s13104-018-3128-9.html:text/html
      \endverb
      \verb{urlraw}
      \verb https://doi.org/10.1186/s13104-018-3128-9
      \endverb
      \verb{url}
      \verb https://doi.org/10.1186/s13104-018-3128-9
      \endverb
      \keyw{Shoulder,Knee,Reliability,Isokinetic dynamometry,Muscle strength,Technical report}
    \endentry
    \entry{harbo_maximal_2012}{article}{}{}
      \name{author}{3}{}{%
        {{un=0,uniquepart=base,hash=845fba1099f0a108ca58f0409ebbd91c}{%
           family={Harbo},
           familyi={H\bibinitperiod},
           given={Thomas},
           giveni={T\bibinitperiod},
           givenun=0}}%
        {{un=0,uniquepart=base,hash=0612c09a175f85ea571ea66764629eea}{%
           family={Brincks},
           familyi={B\bibinitperiod},
           given={John},
           giveni={J\bibinitperiod},
           givenun=0}}%
        {{un=0,uniquepart=base,hash=87e6cfe3f21ff61919a711bfcc694c91}{%
           family={Andersen},
           familyi={A\bibinitperiod},
           given={Henning},
           giveni={H\bibinitperiod},
           givenun=0}}%
      }
      \strng{namehash}{6167f5e352ac5344b18f65f05db8e0b6}
      \strng{fullhash}{21bb196af68048fdeaf8e9083b5f4fe8}
      \strng{fullhashraw}{21bb196af68048fdeaf8e9083b5f4fe8}
      \strng{bibnamehash}{21bb196af68048fdeaf8e9083b5f4fe8}
      \strng{authorbibnamehash}{21bb196af68048fdeaf8e9083b5f4fe8}
      \strng{authornamehash}{6167f5e352ac5344b18f65f05db8e0b6}
      \strng{authorfullhash}{21bb196af68048fdeaf8e9083b5f4fe8}
      \strng{authorfullhashraw}{21bb196af68048fdeaf8e9083b5f4fe8}
      \field{sortinit}{H}
      \field{sortinithash}{23a3aa7c24e56cfa16945d55545109b5}
      \field{extradatescope}{labelyear}
      \field{labeldatesource}{}
      \true{uniqueprimaryauthor}
      \field{labelnamesource}{author}
      \field{labeltitlesource}{title}
      \field{abstract}{The main objective of this study was to establish normative values for maximal concentric isokinetic strength and maximal isometric strength of all major muscle groups in healthy subjects applying sex, age, height, and body mass-adjusted statistical models. One hundred and seventy-eight (178) (93 male and 85 female) healthy non-athletic Danish volunteers aged 15–83 years were recruited. Eighteen test protocols for each sex were applied to determine isokinetic and isometric muscle strength at knee, ankle, hip, shoulder, elbow, and wrist using a dynamometer (Biodex System 3 {PRO}). Multiple linear regressions were performed with maximal muscle strength (peak torque) as dependent variable and age, height, and body mass as independent variables. Muscle strength significantly related to age in 24, to height in 13 and to body mass in 27 out of the 36 models. In gender-specific analyses, the variables age, height and body mass accounted for 25\% (20–29) (95\% confidence interval) of the variation (r2) in strength for men and 31\% (25–38) for women. The r2 was similar for the isokinetic models and the isometric models [31\% (22–40) vs. 28\% (23–34)]. Age, height, and body mass related to strength in most muscle groups and gender-specific models with estimated prediction intervals were established for maximal strength of major muscle groups.}
      \field{day}{1}
      \field{issn}{1439-6327}
      \field{journaltitle}{European Journal of Applied Physiology}
      \field{langid}{english}
      \field{month}{1}
      \field{number}{1}
      \field{shortjournal}{Eur J Appl Physiol}
      \field{title}{Maximal isokinetic and isometric muscle strength of major muscle groups related to age, body mass, height, and sex in 178 healthy subjects}
      \field{urlday}{7}
      \field{urlmonth}{2}
      \field{urlyear}{2024}
      \field{volume}{112}
      \field{year}{2012}
      \field{dateera}{ce}
      \field{urldateera}{ce}
      \field{pages}{267\bibrangedash 275}
      \range{pages}{9}
      \verb{doi}
      \verb 10.1007/s00421-011-1975-3
      \endverb
      \verb{file}
      \verb Full Text PDF:C\:\\Users\\etienne.ricard\\Zotero\\storage\\KGR7Y9FG\\Harbo et al. - 2012 - Maximal isokinetic and isometric muscle strength o.pdf:application/pdf
      \endverb
      \verb{urlraw}
      \verb https://doi.org/10.1007/s00421-011-1975-3
      \endverb
      \verb{url}
      \verb https://doi.org/10.1007/s00421-011-1975-3
      \endverb
      \keyw{Rehabilitation,Muscle strength,Dynamometer,Normative values,Outcome assessment}
    \endentry
    \entry{hartmann_industrial_2021}{article}{}{}
      \name{author}{4}{}{%
        {{un=0,uniquepart=base,hash=83e436f2fe210f6a8a427a6d08c77b34}{%
           family={Hartmann},
           familyi={H\bibinitperiod},
           given={Vitor\bibnamedelima Neves},
           giveni={V\bibinitperiod\bibinitdelim N\bibinitperiod},
           givenun=0}}%
        {{un=0,uniquepart=base,hash=d0ac3cb31281ed619cc21230c632e9f0}{%
           family={Rinaldi},
           familyi={R\bibinitperiod},
           given={Décio\bibnamedelimb de\bibnamedelima Moura},
           giveni={D\bibinitperiod\bibinitdelim d\bibinitperiod\bibinitdelim M\bibinitperiod},
           givenun=0}}%
        {{un=0,uniquepart=base,hash=ed53acbfa27fa8f3553a6326eefb1267}{%
           family={Taira},
           familyi={T\bibinitperiod},
           given={Camila},
           giveni={C\bibinitperiod},
           givenun=0}}%
        {{un=0,uniquepart=base,hash=c98256543516359fe050f47567b1e0ac}{%
           family={Forner-Cordero},
           familyi={F\bibinithyphendelim C\bibinitperiod},
           given={Arturo},
           giveni={A\bibinitperiod},
           givenun=0}}%
      }
      \strng{namehash}{3ad67ad330b1440c0b424c5b08ff9615}
      \strng{fullhash}{fe329ddec7f09ce7f501359f8f9b96f9}
      \strng{fullhashraw}{fe329ddec7f09ce7f501359f8f9b96f9}
      \strng{bibnamehash}{fe329ddec7f09ce7f501359f8f9b96f9}
      \strng{authorbibnamehash}{fe329ddec7f09ce7f501359f8f9b96f9}
      \strng{authornamehash}{3ad67ad330b1440c0b424c5b08ff9615}
      \strng{authorfullhash}{fe329ddec7f09ce7f501359f8f9b96f9}
      \strng{authorfullhashraw}{fe329ddec7f09ce7f501359f8f9b96f9}
      \field{sortinit}{H}
      \field{sortinithash}{23a3aa7c24e56cfa16945d55545109b5}
      \field{extradatescope}{labelyear}
      \field{labeldatesource}{}
      \true{uniqueprimaryauthor}
      \field{labelnamesource}{author}
      \field{labeltitlesource}{shorttitle}
      \field{abstract}{Exoskeletons have been introduced in industrial environments to prevent overload or repetitive stress injuries in workers. However, due to the lack of public detailed information about most of the commercial exoskeletons, it is necessary to further assess their load capacity and evolution over time, as their performance may change with use. We present the design and construction of a controlled device to measure the torque of industrial exoskeletons, along with the results of static and dynamic testing of an exoskeleton model. A step motor in the test bench moves the exoskeleton arm in a pre-defined path at a prescribed speed. The force measured with a beam load cell located at the interface between the exoskeleton arm and the test bench is used to derive the torque. The proposed test bench can be easily modified to allow different exoskeleton models to be tested under the same conditions.}
      \field{issn}{2075-1702}
      \field{journaltitle}{Machines}
      \field{langid}{english}
      \field{month}{12}
      \field{note}{Number: 12 Publisher: Multidisciplinary Digital Publishing Institute}
      \field{number}{12}
      \field{shorttitle}{Industrial Upper-Limb Exoskeleton Characterization}
      \field{title}{Industrial Upper-Limb Exoskeleton Characterization: Paving the Way to New Standards for Benchmarking}
      \field{urlday}{15}
      \field{urlmonth}{9}
      \field{urlyear}{2023}
      \field{volume}{9}
      \field{year}{2021}
      \field{dateera}{ce}
      \field{urldateera}{ce}
      \field{pages}{362}
      \range{pages}{1}
      \verb{doi}
      \verb 10.3390/machines9120362
      \endverb
      \verb{file}
      \verb Full Text PDF:C\:\\Users\\etienne.ricard\\Zotero\\storage\\CAFQ8JRD\\Hartmann et al. - 2021 - Industrial Upper-Limb Exoskeleton Characterization.pdf:application/pdf
      \endverb
      \verb{urlraw}
      \verb https://www.mdpi.com/2075-1702/9/12/362
      \endverb
      \verb{url}
      \verb https://www.mdpi.com/2075-1702/9/12/362
      \endverb
      \keyw{exoskeletons,benchmarking,industry,test bench}
    \endentry
    \entry{hurvich_smoothing_1998}{article}{}{}
      \name{author}{3}{}{%
        {{un=0,uniquepart=base,hash=40b2935c01e94c49101ca1a1c099825b}{%
           family={Hurvich},
           familyi={H\bibinitperiod},
           given={Clifford\bibnamedelima M.},
           giveni={C\bibinitperiod\bibinitdelim M\bibinitperiod},
           givenun=0}}%
        {{un=0,uniquepart=base,hash=9e21165ed60edc482fca410a83054165}{%
           family={Simonoff},
           familyi={S\bibinitperiod},
           given={Jeffrey\bibnamedelima S.},
           giveni={J\bibinitperiod\bibinitdelim S\bibinitperiod},
           givenun=0}}%
        {{un=0,uniquepart=base,hash=838773c5e12e6cdf09911cf2e0ff4cf4}{%
           family={Tsai},
           familyi={T\bibinitperiod},
           given={Chih-Ling},
           giveni={C\bibinithyphendelim L\bibinitperiod},
           givenun=0}}%
      }
      \strng{namehash}{449fb2b1058c36e0121fbe9a5ae69dea}
      \strng{fullhash}{d1f8beb41411962ef2109186a87ec382}
      \strng{fullhashraw}{d1f8beb41411962ef2109186a87ec382}
      \strng{bibnamehash}{d1f8beb41411962ef2109186a87ec382}
      \strng{authorbibnamehash}{d1f8beb41411962ef2109186a87ec382}
      \strng{authornamehash}{449fb2b1058c36e0121fbe9a5ae69dea}
      \strng{authorfullhash}{d1f8beb41411962ef2109186a87ec382}
      \strng{authorfullhashraw}{d1f8beb41411962ef2109186a87ec382}
      \field{sortinit}{H}
      \field{sortinithash}{23a3aa7c24e56cfa16945d55545109b5}
      \field{extradatescope}{labelyear}
      \field{labeldatesource}{}
      \true{uniqueprimaryauthor}
      \field{labelnamesource}{author}
      \field{labeltitlesource}{title}
      \field{abstract}{Many different methods have been proposed to construct nonparametric estimates of a smooth regression function, including local polynomial, (convolution) kernel and smoothing spline estimators. Each of these estimators uses a smoothing parameter to control the amount of smoothing performed on a given data set. In this paper an improved version of a criterion based on the Akaike information criterion ({AIC}), termed {AICC}, is derived and examined as a way to choose the smoothing parameter. Unlike plug-in methods, {AICC} can be used to choose smoothing parameters for any linear smoother, including local quadratic and smoothing spline estimators. The use of {AICC} avoids the large variability and tendency to undersmooth (compared with the actual minimizer of average squared error) seen when other ‘classical’ approaches (such as generalized cross-validation ({GCV}) or the {AIC}) are used to choose the smoothing parameter. Monte Carlo simulations demonstrate that the {AICC}-based smoothing parameter is competitive with a plug-in method (assuming that one exists) when the plug-in method works well but also performs well when the plug-in approach fails or is unavailable.}
      \field{day}{1}
      \field{issn}{1369-7412}
      \field{journaltitle}{Journal of the Royal Statistical Society Series B: Statistical Methodology}
      \field{month}{7}
      \field{number}{2}
      \field{shortjournal}{Journal of the Royal Statistical Society Series B: Statistical Methodology}
      \field{title}{Smoothing Parameter Selection in Nonparametric Regression Using an Improved Akaike Information Criterion}
      \field{urlday}{19}
      \field{urlmonth}{12}
      \field{urlyear}{2023}
      \field{volume}{60}
      \field{year}{1998}
      \field{dateera}{ce}
      \field{urldateera}{ce}
      \field{pages}{271\bibrangedash 293}
      \range{pages}{23}
      \verb{doi}
      \verb 10.1111/1467-9868.00125
      \endverb
      \verb{file}
      \verb Full Text PDF:C\:\\Users\\etienne.ricard\\Zotero\\storage\\NIKL4A7C\\Hurvich et al. - 1998 - Smoothing Parameter Selection in Nonparametric Reg.pdf:application/pdf;Snapshot:C\:\\Users\\etienne.ricard\\Zotero\\storage\\VZ5IWCL6\\7083103.html:text/html
      \endverb
      \verb{urlraw}
      \verb https://doi.org/10.1111/1467-9868.00125
      \endverb
      \verb{url}
      \verb https://doi.org/10.1111/1467-9868.00125
      \endverb
    \endentry
    \entry{huysamen_kinematic_2020}{article}{}{}
      \name{author}{3}{}{%
        {{un=0,uniquepart=base,hash=8c1684de2f6867f7ecbe79edfa3aa6f1}{%
           family={Huysamen},
           familyi={H\bibinitperiod},
           given={Kirsten},
           giveni={K\bibinitperiod},
           givenun=0}}%
        {{un=0,uniquepart=base,hash=58af5df352eefcae4a109d18e1a405cb}{%
           family={Power},
           familyi={P\bibinitperiod},
           given={Valerie},
           giveni={V\bibinitperiod},
           givenun=0}}%
        {{un=0,uniquepart=base,hash=e7bdaa471450e265e480b35a35d5df66}{%
           family={O'Sullivan},
           familyi={O\bibinitperiod},
           given={Leonard},
           giveni={L\bibinitperiod},
           givenun=0}}%
      }
      \strng{namehash}{242c13d0a63fa06ee079ba23b0e8bb5e}
      \strng{fullhash}{eb71cf0dde52b333aa1361781d04e662}
      \strng{fullhashraw}{eb71cf0dde52b333aa1361781d04e662}
      \strng{bibnamehash}{eb71cf0dde52b333aa1361781d04e662}
      \strng{authorbibnamehash}{eb71cf0dde52b333aa1361781d04e662}
      \strng{authornamehash}{242c13d0a63fa06ee079ba23b0e8bb5e}
      \strng{authorfullhash}{eb71cf0dde52b333aa1361781d04e662}
      \strng{authorfullhashraw}{eb71cf0dde52b333aa1361781d04e662}
      \field{sortinit}{H}
      \field{sortinithash}{23a3aa7c24e56cfa16945d55545109b5}
      \field{extradatescope}{labelyear}
      \field{labeldatesource}{}
      \true{uniqueprimaryauthor}
      \field{labelnamesource}{author}
      \field{labeltitlesource}{title}
      \field{abstract}{The aim of this study was to sample human kinematics and kinetics during simulated tasks to aid the design of industrial exoskeletons. Twelve participants performed two dynamic tasks; a simulated lifting task and an overhead lifting task. Based on the current data, to completely assist a worker with lifting loads up to 15kg, hip actuators would need to supply up to 111Nm of extensor torque at speeds up to 139°/s of extension velocity and 26°/s of flexion velocity. The actuators should allow the hip to extend to 11° and flex to 95°, and supply a power of 212W. To completely assist workers lifting a 3kg load overhead, actuators assisting shoulder flexion would need to supply up to 20Nm of flexor torque at speeds up to 21°/s of extension velocity and 116°/s of flexion velocity. The actuators should also allow 67° of shoulder flexion and supply a power of 27W. Practitioner Summary: There is increasing interest in developing exoskeletons for industrial applications. This study details relevant kinetic and kinematic exposures for common industrial production tasks, which can be used to inform functional requirements of industrial exoskeletons. • Highlights • This study sampled joint kinematic and kinetic activity to inform design of industrial exoskeletons. • The study presents sample values to two types of common industrial tasks across the major joints as are often assisted. • We also indicate considerations on which joints should be considered to be actively assisted.}
      \field{day}{22}
      \field{journaltitle}{Ergonomics}
      \field{month}{4}
      \field{shortjournal}{Ergonomics}
      \field{title}{Kinematic and kinetic functional requirements for industrial exoskeletons for lifting tasks and overhead lifting}
      \field{volume}{63}
      \field{year}{2020}
      \field{dateera}{ce}
      \field{pages}{1\bibrangedash 27}
      \range{pages}{27}
      \verb{doi}
      \verb 10.1080/00140139.2020.1759698
      \endverb
      \verb{file}
      \verb Full Text PDF:C\:\\Users\\etienne.ricard\\Zotero\\storage\\QQZCGPJU\\Huysamen et al. - 2020 - Kinematic and kinetic functional requirements for .pdf:application/pdf
      \endverb
    \endentry
    \entry{j_martin_bland_statistical_1986}{article}{}{}
      \name{author}{2}{}{%
        {{un=0,uniquepart=base,hash=1ff4b72bf873c8fee18308a4e023c55e}{%
           family={{J. Martin, Bland}},
           familyi={J\bibinitperiod}}}%
        {{un=0,uniquepart=base,hash=5ce6bf42d01103efaeb232afe926b01a}{%
           family={Altman},
           familyi={A\bibinitperiod},
           given={DouglasG.},
           giveni={D\bibinitperiod},
           givenun=0}}%
      }
      \strng{namehash}{a6ca84999ea19ee3027640e6a49d10e0}
      \strng{fullhash}{a6ca84999ea19ee3027640e6a49d10e0}
      \strng{fullhashraw}{a6ca84999ea19ee3027640e6a49d10e0}
      \strng{bibnamehash}{a6ca84999ea19ee3027640e6a49d10e0}
      \strng{authorbibnamehash}{a6ca84999ea19ee3027640e6a49d10e0}
      \strng{authornamehash}{a6ca84999ea19ee3027640e6a49d10e0}
      \strng{authorfullhash}{a6ca84999ea19ee3027640e6a49d10e0}
      \strng{authorfullhashraw}{a6ca84999ea19ee3027640e6a49d10e0}
      \field{sortinit}{J}
      \field{sortinithash}{b2f54a9081ace9966a7cb9413811edb4}
      \field{extradatescope}{labelyear}
      \field{labeldatesource}{}
      \true{uniqueprimaryauthor}
      \field{labelnamesource}{author}
      \field{labeltitlesource}{title}
      \field{abstract}{In clinical measurement comparison of a new measurement technique with an established one is often needed to see whether they agree sufficiently for the new to replace the old. Such investigations are often analysed inappropriately, notably by using correlation coefficients. The use of correlation is misleading. An alternative approach, based on graphical techniques and simple calculations, is described, together with the relation between this analysis and the assessment of repeatability.}
      \field{day}{8}
      \field{issn}{0140-6736}
      \field{journaltitle}{The Lancet}
      \field{month}{2}
      \field{number}{8476}
      \field{series}{Originally published as Volume 1, Issue 8476}
      \field{shortjournal}{The Lancet}
      \field{title}{{STATISTICAL} {METHODS} {FOR} {ASSESSING} {AGREEMENT} {BETWEEN} {TWO} {METHODS} {OF} {CLINICAL} {MEASUREMENT}}
      \field{urlday}{19}
      \field{urlmonth}{9}
      \field{urlyear}{2023}
      \field{volume}{327}
      \field{year}{1986}
      \field{dateera}{ce}
      \field{urldateera}{ce}
      \field{pages}{307\bibrangedash 310}
      \range{pages}{4}
      \verb{doi}
      \verb 10.1016/S0140-6736(86)90837-8
      \endverb
      \verb{file}
      \verb ScienceDirect Full Text PDF:C\:\\Users\\etienne.ricard\\Zotero\\storage\\6VX5RQQZ\\Martin Bland et Altman - 1986 - STATISTICAL METHODS FOR ASSESSING AGREEMENT BETWEE.pdf:application/pdf;ScienceDirect Snapshot:C\:\\Users\\etienne.ricard\\Zotero\\storage\\87RURTNA\\S0140673686908378.html:text/html
      \endverb
      \verb{urlraw}
      \verb https://www.sciencedirect.com/science/article/pii/S0140673686908378
      \endverb
      \verb{url}
      \verb https://www.sciencedirect.com/science/article/pii/S0140673686908378
      \endverb
    \endentry
    \entry{kim_passive_2022}{article}{}{}
      \name{author}{5}{}{%
        {{un=0,uniquepart=base,hash=a89d116ec8ca132b4b320c59cefd36cb}{%
           family={Kim},
           familyi={K\bibinitperiod},
           given={Junsoo},
           giveni={J\bibinitperiod},
           givenun=0}}%
        {{un=0,uniquepart=base,hash=ccc38610409d0bd3c81332a968c887d0}{%
           family={Kim},
           familyi={K\bibinitperiod},
           given={Juri},
           giveni={J\bibinitperiod},
           givenun=0}}%
        {{un=0,uniquepart=base,hash=abea521b78df9580ca77a0d5e9297af7}{%
           family={Jung},
           familyi={J\bibinitperiod},
           given={Yeongtae},
           giveni={Y\bibinitperiod},
           givenun=0}}%
        {{un=0,uniquepart=base,hash=179f20527d4d1f182595301d96f5cf40}{%
           family={Lee},
           familyi={L\bibinitperiod},
           given={Dongjin},
           giveni={D\bibinitperiod},
           givenun=0}}%
        {{un=0,uniquepart=base,hash=5d242516c7b35a101ba0a0a8f022622f}{%
           family={Bae},
           familyi={B\bibinitperiod},
           given={Joonbum},
           giveni={J\bibinitperiod},
           givenun=0}}%
      }
      \strng{namehash}{f54ba5419e802f678cd98dbb9a84073c}
      \strng{fullhash}{2c8593d8e36226075c50b6b87007e52e}
      \strng{fullhashraw}{2c8593d8e36226075c50b6b87007e52e}
      \strng{bibnamehash}{2c8593d8e36226075c50b6b87007e52e}
      \strng{authorbibnamehash}{2c8593d8e36226075c50b6b87007e52e}
      \strng{authornamehash}{f54ba5419e802f678cd98dbb9a84073c}
      \strng{authorfullhash}{2c8593d8e36226075c50b6b87007e52e}
      \strng{authorfullhashraw}{2c8593d8e36226075c50b6b87007e52e}
      \field{sortinit}{K}
      \field{sortinithash}{c02bf6bff1c488450c352b40f5d853ab}
      \field{extradatescope}{labelyear}
      \field{labeldatesource}{}
      \true{uniqueprimaryauthor}
      \field{labelnamesource}{author}
      \field{labeltitlesource}{title}
      \field{abstract}{Overhead tasks, mostly in the industrial sector, frequently cause upper limb work-related musculoskeletal disorders ({WMSDs}) leading to low productivity. Although passive upper limb exoskeletons have been used in industry to decrease upper limb {WMSDs}, they are limited to assist in overhead tasks, as they lack sufficient range of motion ({ROM}), assistive performance, and wearability. Here, we propose a passive upper limb exoskeleton with tilted and offset shoulder joints, enhanced {ROM}, and assistive mechanisms to effectively assist the upper limb. The {ROM} of the shoulder joint, tilted and offset to the rear of the user to increase the range, was sufficient at a 165° elevation angle, revealed by simulations and experiments. The assistive mechanism loads and unloads a spring to passively generate assistive torque. Our results showed that 9.5 N·m of maximum assistive torque was generated at 120°, which is sufficient to assist overhead task with a 1-kg tool. The assistive torque profile can be adjusted by changing the design parameters. Finally, assistance performance was evaluated by user verifications via electromyography experiments in welding-like tasks. The muscle activities of the anterior deltoid and lateral deltoid, the main muscles of shoulder flexion, were reduced to 32.4\% and 45.2\%, respectively.}
      \field{issn}{1941-014X}
      \field{journaltitle}{{IEEE}/{ASME} Transactions on Mechatronics}
      \field{month}{12}
      \field{note}{Conference Name: {IEEE}/{ASME} Transactions on Mechatronics}
      \field{number}{6}
      \field{title}{A Passive Upper Limb Exoskeleton With Tilted and Offset Shoulder Joints for Assisting Overhead Tasks}
      \field{urlday}{10}
      \field{urlmonth}{1}
      \field{urlyear}{2024}
      \field{volume}{27}
      \field{year}{2022}
      \field{dateera}{ce}
      \field{urldateera}{ce}
      \field{pages}{4963\bibrangedash 4973}
      \range{pages}{11}
      \verb{doi}
      \verb 10.1109/TMECH.2022.3169617
      \endverb
      \verb{file}
      \verb IEEE Xplore Full Text PDF:C\:\\Users\\etienne.ricard\\Zotero\\storage\\KIXYUYQG\\Kim et al. - 2022 - A Passive Upper Limb Exoskeleton With Tilted and O.pdf:application/pdf
      \endverb
      \verb{urlraw}
      \verb https://ieeexplore.ieee.org/abstract/document/9773319
      \endverb
      \verb{url}
      \verb https://ieeexplore.ieee.org/abstract/document/9773319
      \endverb
    \endentry
    \entry{koopman_effects_2019}{article}{}{}
      \name{author}{5}{}{%
        {{un=0,uniquepart=base,hash=520b8bb2462b67cf6922a81450379863}{%
           family={Koopman},
           familyi={K\bibinitperiod},
           given={Axel\bibnamedelima S.},
           giveni={A\bibinitperiod\bibinitdelim S\bibinitperiod},
           givenun=0}}%
        {{un=0,uniquepart=base,hash=832a6e7291f744137cb68e480bf4d606}{%
           family={Kingma},
           familyi={K\bibinitperiod},
           given={Idsart},
           giveni={I\bibinitperiod},
           givenun=0}}%
        {{un=0,uniquepart=base,hash=1c5839840b22b4d78e367233cfe84b85}{%
           family={Faber},
           familyi={F\bibinitperiod},
           given={Gert\bibnamedelima S.},
           giveni={G\bibinitperiod\bibinitdelim S\bibinitperiod},
           givenun=0}}%
        {{un=0,uniquepart=base,hash=fff57ae33cd6a90a1781e18928eeb47c}{%
           family={Looze},
           familyi={L\bibinitperiod},
           given={Michiel\bibnamedelima P.},
           giveni={M\bibinitperiod\bibinitdelim P\bibinitperiod},
           givenun=0,
           prefix={de},
           prefixi={d\bibinitperiod}}}%
        {{un=0,uniquepart=base,hash=804b3f447dfe9bd109b0b9bd1beac347}{%
           family={Dieën},
           familyi={D\bibinitperiod},
           given={Jaap\bibnamedelima H.},
           giveni={J\bibinitperiod\bibinitdelim H\bibinitperiod},
           givenun=0,
           prefix={van},
           prefixi={v\bibinitperiod}}}%
      }
      \strng{namehash}{63b83f36a4056098f66716ccb363bcf8}
      \strng{fullhash}{88f0e47ac2c825344c0727020c01716b}
      \strng{fullhashraw}{88f0e47ac2c825344c0727020c01716b}
      \strng{bibnamehash}{88f0e47ac2c825344c0727020c01716b}
      \strng{authorbibnamehash}{88f0e47ac2c825344c0727020c01716b}
      \strng{authornamehash}{63b83f36a4056098f66716ccb363bcf8}
      \strng{authorfullhash}{88f0e47ac2c825344c0727020c01716b}
      \strng{authorfullhashraw}{88f0e47ac2c825344c0727020c01716b}
      \field{sortinit}{K}
      \field{sortinithash}{c02bf6bff1c488450c352b40f5d853ab}
      \field{extradatescope}{labelyear}
      \field{labeldatesource}{}
      \true{uniqueprimaryauthor}
      \field{labelnamesource}{author}
      \field{labeltitlesource}{title}
      \field{abstract}{With mechanical loading as the main risk factor for {LBP} in mind, exoskeletons are designed to reduce the load on the back by taking over a part of the required moment. The present study assessed the effect of a passive exoskeleton on back and abdominal muscle activation, hip and lumbar flexion and on the contribution of both the human and the exoskeleton to the L5/S1 net moment, during static bending at five different hand heights. Two configurations of the exoskeleton ({LOW} \& {HIGH}) differing in angle-torque characteristics were tested. L5/S1 moments generated by the subjects were significantly reduced (15–20\% for the most effective type) at all hand heights. {LOW} generated 4–11 Nm more support than {HIGH} at 50\%, 25\% and 0\% upright stance hand height and {HIGH} generated 4–5 Nm more support than {LOW} at 100\% and 75\%. Significant reductions (11–57\%) in back muscle activity were found compared to {WITHOUT} for both exoskeletons for some conditions. However, {EMG} reductions compared to {WITHOUT} were highly variable across subjects and not always significant. The device allowed for substantial lumbar bending (up to 70°) so that a number of participants showed the flexion-relaxation phenomenon, which prevented further reduction of back {EMG} by the device and even an increase from 2\% to 6\% {MVC} in abdominal activity at 25\% hand height. These results indicate that flexion relaxation and its interindividual variation should be considered in future exoskeleton developments.}
      \field{day}{23}
      \field{issn}{0021-9290}
      \field{journaltitle}{Journal of Biomechanics}
      \field{langid}{english}
      \field{month}{1}
      \field{shortjournal}{Journal of Biomechanics}
      \field{title}{Effects of a passive exoskeleton on the mechanical loading of the low back in static holding tasks}
      \field{urlday}{16}
      \field{urlmonth}{2}
      \field{urlyear}{2023}
      \field{volume}{83}
      \field{year}{2019}
      \field{dateera}{ce}
      \field{urldateera}{ce}
      \field{pages}{97\bibrangedash 103}
      \range{pages}{7}
      \verb{doi}
      \verb 10.1016/j.jbiomech.2018.11.033
      \endverb
      \verb{file}
      \verb ScienceDirect Full Text PDF:C\:\\Users\\etienne.ricard\\Zotero\\storage\\4W9IU2TN\\Koopman et al. - 2019 - Effects of a passive exoskeleton on the mechanical.pdf:application/pdf;ScienceDirect Snapshot:C\:\\Users\\etienne.ricard\\Zotero\\storage\\9BF8RX7P\\S0021929018308686.html:text/html
      \endverb
      \verb{urlraw}
      \verb https://www.sciencedirect.com/science/article/pii/S0021929018308686
      \endverb
      \verb{url}
      \verb https://www.sciencedirect.com/science/article/pii/S0021929018308686
      \endverb
      \keyw{Passive exoskeletons,Low-back pain,Mechanical loading,Static holding}
    \endentry
    \entry{koski_dynamic_1994}{article}{}{}
      \name{author}{2}{}{%
        {{un=0,uniquepart=base,hash=fab4bb4329b3b2cacd6b073d16c8bfa5}{%
           family={Koski},
           familyi={K\bibinitperiod},
           given={A.\bibnamedelimi V.},
           giveni={A\bibinitperiod\bibinitdelim V\bibinitperiod},
           givenun=0}}%
        {{un=0,uniquepart=base,hash=0832f79e02eda1fdbda6052d31e2e535}{%
           family={{McGill}},
           familyi={M\bibinitperiod},
           given={S.\bibnamedelimi M.},
           giveni={S\bibinitperiod\bibinitdelim M\bibinitperiod},
           givenun=0}}%
      }
      \strng{namehash}{8cd01f300020c7ae829cb1690bb8ef65}
      \strng{fullhash}{8cd01f300020c7ae829cb1690bb8ef65}
      \strng{fullhashraw}{8cd01f300020c7ae829cb1690bb8ef65}
      \strng{bibnamehash}{8cd01f300020c7ae829cb1690bb8ef65}
      \strng{authorbibnamehash}{8cd01f300020c7ae829cb1690bb8ef65}
      \strng{authornamehash}{8cd01f300020c7ae829cb1690bb8ef65}
      \strng{authorfullhash}{8cd01f300020c7ae829cb1690bb8ef65}
      \strng{authorfullhashraw}{8cd01f300020c7ae829cb1690bb8ef65}
      \field{sortinit}{K}
      \field{sortinithash}{c02bf6bff1c488450c352b40f5d853ab}
      \field{extradatescope}{labelyear}
      \field{labeldatesource}{}
      \true{uniqueprimaryauthor}
      \field{labelnamesource}{author}
      \field{labeltitlesource}{shorttitle}
      \field{abstract}{Given the likelihood of increased risk of musculoskeletal injury when joint torque strength demands approach the maximum isometric torque, this study determined the flexion torque strength capabilities of the shoulder in young men and women. To our knowledge this is the first study to report dynamic shoulder flexion torques. Peak static flexion torque values were collected at shoulder angles of 0° (anatomical position) and 45° of flexion in 25 female and 26 male subjects seated in an upright position. Dynamic concentric and eccentric shoulder flexion torques were collected at 50° s−1 angular velocity from 0° to each subject's comfortable flexion limit on a {KIN}-{COM} dynamometer. Results indicated that for both static and dynamic strength measures, female subjects produced, on average, half of the torque output of males. Mean male flexion torques were: static at 0° = 89.9 N m; static at 45° = 68.6 N m; dynamic at 45° = 46.9 N m (concentric); dynamic at 45° = 75.3 N m (eccentric).}
      \field{day}{1}
      \field{issn}{0268-0033}
      \field{journaltitle}{Clinical Biomechanics}
      \field{month}{3}
      \field{number}{2}
      \field{shortjournal}{Clinical Biomechanics}
      \field{shorttitle}{Dynamic shoulder flexion strength}
      \field{title}{Dynamic shoulder flexion strength: for use in occupational risk analysis and clinical assessment}
      \field{urlday}{7}
      \field{urlmonth}{2}
      \field{urlyear}{2024}
      \field{volume}{9}
      \field{year}{1994}
      \field{dateera}{ce}
      \field{urldateera}{ce}
      \field{pages}{99\bibrangedash 104}
      \range{pages}{6}
      \verb{doi}
      \verb 10.1016/0268-0033(94)90031-0
      \endverb
      \verb{file}
      \verb ScienceDirect Snapshot:C\:\\Users\\etienne.ricard\\Zotero\\storage\\L7Z2P66U\\0268003394900310.html:text/html
      \endverb
      \verb{urlraw}
      \verb https://www.sciencedirect.com/science/article/pii/0268003394900310
      \endverb
      \verb{url}
      \verb https://www.sciencedirect.com/science/article/pii/0268003394900310
      \endverb
      \keyw{Isokinetic,dynamic,isometric,shoulder flexion,static,strength}
    \endentry
    \entry{kranenborg_side-effects_2023}{article}{}{}
      \name{author}{4}{}{%
        {{un=0,uniquepart=base,hash=c3d85475865a47249bdc58ffd464bac0}{%
           family={Kranenborg},
           familyi={K\bibinitperiod},
           given={S.\bibnamedelimi E.},
           giveni={S\bibinitperiod\bibinitdelim E\bibinitperiod},
           givenun=0}}%
        {{un=0,uniquepart=base,hash=d4759cfc6158640a16132c6d9c799e54}{%
           family={Greve},
           familyi={G\bibinitperiod},
           given={C.},
           giveni={C\bibinitperiod},
           givenun=0}}%
        {{un=0,uniquepart=base,hash=782a2c60e28984c000497844d3c6273b}{%
           family={Reneman},
           familyi={R\bibinitperiod},
           given={M.\bibnamedelimi F.},
           giveni={M\bibinitperiod\bibinitdelim F\bibinitperiod},
           givenun=0}}%
        {{un=0,uniquepart=base,hash=5162f8d8db101f7daac42ce610a547b8}{%
           family={Roossien},
           familyi={R\bibinitperiod},
           given={C.\bibnamedelimi C.},
           giveni={C\bibinitperiod\bibinitdelim C\bibinitperiod},
           givenun=0}}%
      }
      \strng{namehash}{b54c9bd4969178358ba759f38894bf01}
      \strng{fullhash}{f687bbb44f4c73c756b97c6584e420df}
      \strng{fullhashraw}{f687bbb44f4c73c756b97c6584e420df}
      \strng{bibnamehash}{f687bbb44f4c73c756b97c6584e420df}
      \strng{authorbibnamehash}{f687bbb44f4c73c756b97c6584e420df}
      \strng{authornamehash}{b54c9bd4969178358ba759f38894bf01}
      \strng{authorfullhash}{f687bbb44f4c73c756b97c6584e420df}
      \strng{authorfullhashraw}{f687bbb44f4c73c756b97c6584e420df}
      \field{sortinit}{K}
      \field{sortinithash}{c02bf6bff1c488450c352b40f5d853ab}
      \field{extradatescope}{labelyear}
      \field{labeldatesource}{}
      \true{uniqueprimaryauthor}
      \field{labelnamesource}{author}
      \field{labeltitlesource}{shorttitle}
      \field{abstract}{Introduction While the biomechanical effects of exoskeletons are well studied, research about potential side-effects and adverse events are limited. The aim of this systematic review was to provide an overview of the side-effects and adverse events on shoulder- and back-support exoskeletons during work tasks. Methods Four in-field studies and 32 laboratory studies were included in this review, reporting on n = 18 shoulder exoskeletons, n = 9 back exoskeletons, n = 1 full body with a supernumerary arm, and n = 1 combination of shoulder and back exoskeleton. Results The most frequent side-effect reported is discomfort (n = 30), followed by a limited usability of the exoskeleton (n = 16). Other identified side-effects and adverse events were changes in muscle activity, mobility, task performance, balance and posture, neurovascular supply, gait parameters and precision. An incorrect fit of the exoskeleton and the decreased degrees of freedom are most often reported as causes of these side-effects. Two studies did not find any side-effects. This review also showed that there are differences in the occurrence of side-effects in gender, age, and physical fitness. Most studies (89\%) were conducted in a laboratory setting. Most studies (97\%) measured short-term effects only. Psychological and social side-effects or adverse events were not reported. Side-effects and adverse events for active exoskeletons were understudied (n = 4). Conclusion It was concluded that the evidence for side-effects and adverse events is limited. If available, it mainly consists of reports of mild discomfort and limited usability. Generalisation is limited because studies were conducted in lab settings and measured short term only, and most participants were young male workers.}
      \field{day}{1}
      \field{issn}{0003-6870}
      \field{journaltitle}{Applied Ergonomics}
      \field{month}{9}
      \field{shortjournal}{Applied Ergonomics}
      \field{shorttitle}{Side-effects and adverse events of a shoulder- and back-support exoskeleton in workers}
      \field{title}{Side-effects and adverse events of a shoulder- and back-support exoskeleton in workers: A systematic review}
      \field{urlday}{5}
      \field{urlmonth}{1}
      \field{urlyear}{2024}
      \field{volume}{111}
      \field{year}{2023}
      \field{dateera}{ce}
      \field{urldateera}{ce}
      \field{pages}{104042}
      \range{pages}{1}
      \verb{doi}
      \verb 10.1016/j.apergo.2023.104042
      \endverb
      \verb{file}
      \verb Texte intégral:C\:\\Users\\etienne.ricard\\Zotero\\storage\\SDAISZ44\\Kranenborg et al. - 2023 - Side-effects and adverse events of a shoulder- and.pdf:application/pdf
      \endverb
      \verb{urlraw}
      \verb https://www.sciencedirect.com/science/article/pii/S0003687023000807
      \endverb
      \verb{url}
      \verb https://www.sciencedirect.com/science/article/pii/S0003687023000807
      \endverb
      \keyw{Musculoskeletal disorders,Human-machine interaction,Prevention}
    \endentry
    \entry{linnenberg_industrial_2022}{article}{}{}
      \name{author}{2}{}{%
        {{un=0,uniquepart=base,hash=3d771aa0f7b2ffff7773e261cd2094f4}{%
           family={Linnenberg},
           familyi={L\bibinitperiod},
           given={Christine},
           giveni={C\bibinitperiod},
           givenun=0}}%
        {{un=0,uniquepart=base,hash=3cd9528eb5ee77338979397067fcad5e}{%
           family={Weidner},
           familyi={W\bibinitperiod},
           given={Robert},
           giveni={R\bibinitperiod},
           givenun=0}}%
      }
      \strng{namehash}{4b4fb17861a2cc398ea703e69b5688f5}
      \strng{fullhash}{4b4fb17861a2cc398ea703e69b5688f5}
      \strng{fullhashraw}{4b4fb17861a2cc398ea703e69b5688f5}
      \strng{bibnamehash}{4b4fb17861a2cc398ea703e69b5688f5}
      \strng{authorbibnamehash}{4b4fb17861a2cc398ea703e69b5688f5}
      \strng{authornamehash}{4b4fb17861a2cc398ea703e69b5688f5}
      \strng{authorfullhash}{4b4fb17861a2cc398ea703e69b5688f5}
      \strng{authorfullhashraw}{4b4fb17861a2cc398ea703e69b5688f5}
      \field{sortinit}{L}
      \field{sortinithash}{7c47d417cecb1f4bd38d1825c427a61a}
      \field{extradatescope}{labelyear}
      \field{labeldatesource}{}
      \true{uniqueprimaryauthor}
      \field{labelnamesource}{author}
      \field{labeltitlesource}{shorttitle}
      \field{abstract}{This study investigated the pressures occurring within the arm human-machine-interfaces ({HMI}) of four different exoskeletons that support static and dynamic work at or above head level, and the effects of the {HMI} on neurovascular supply of the upper extremity using an orthopedic provocation maneuver with raised arms with and without the exoskeletons. Decreased time in the provocation maneuver with exoskeletons indicated a negative effect of the {HMIs} on the vascular and neural supply of the arm. Average pressure in the static situation was 3.2 ± 0.7 {kPa} and 4.4 ± 0.4 {kPa} with regular peak values of 6.5 ± 0.5 {kPa} in the dynamic task. These pressures were significantly higher than the pressure values that guarantee adequate tissue oxygenation. It remains unknown whether the way exoskeletons apply pressure affects vascular and neural supply to the arms, or whether the regular unloading during dynamic activity has a neutralizing effect.}
      \field{day}{1}
      \field{issn}{0003-6870}
      \field{journaltitle}{Applied Ergonomics}
      \field{langid}{english}
      \field{month}{5}
      \field{shortjournal}{Applied Ergonomics}
      \field{shorttitle}{Industrial exoskeletons for overhead work}
      \field{title}{Industrial exoskeletons for overhead work: Circumferential pressures on the upper arm caused by the physical human-machine-interface}
      \field{urlday}{16}
      \field{urlmonth}{5}
      \field{urlyear}{2023}
      \field{volume}{101}
      \field{year}{2022}
      \field{dateera}{ce}
      \field{urldateera}{ce}
      \field{pages}{103706}
      \range{pages}{1}
      \verb{doi}
      \verb 10.1016/j.apergo.2022.103706
      \endverb
      \verb{file}
      \verb ScienceDirect Full Text PDF:C\:\\Users\\etienne.ricard\\Zotero\\storage\\B5XGYTR5\\Linnenberg et Weidner - 2022 - Industrial exoskeletons for overhead work Circumf.pdf:application/pdf;ScienceDirect Snapshot:C\:\\Users\\etienne.ricard\\Zotero\\storage\\FEJIFFLY\\S0003687022000291.html:text/html
      \endverb
      \verb{urlraw}
      \verb https://www.sciencedirect.com/science/article/pii/S0003687022000291
      \endverb
      \verb{url}
      \verb https://www.sciencedirect.com/science/article/pii/S0003687022000291
      \endverb
      \keyw{Overhead work,Circumferential compression,Physical human-machine-interface,Upper arm}
    \endentry
    \entry{looft_modelling_2015}{article}{}{}
      \name{author}{2}{}{%
        {{un=0,uniquepart=base,hash=ca25c6a215fbf995c681f145e565b22a}{%
           family={Looft},
           familyi={L\bibinitperiod},
           given={John\bibnamedelima M.},
           giveni={J\bibinitperiod\bibinitdelim M\bibinitperiod},
           givenun=0}}%
        {{un=0,uniquepart=base,hash=ffaf971191eeeae970bd15b892c9213f}{%
           family={Law},
           familyi={L\bibinitperiod},
           given={Laura\bibnamedelimb A.\bibnamedelimi Frey},
           giveni={L\bibinitperiod\bibinitdelim A\bibinitperiod\bibinitdelim F\bibinitperiod},
           givenun=0}}%
      }
      \strng{namehash}{dcf132bd8565ac327a35728b99bdb457}
      \strng{fullhash}{dcf132bd8565ac327a35728b99bdb457}
      \strng{fullhashraw}{dcf132bd8565ac327a35728b99bdb457}
      \strng{bibnamehash}{dcf132bd8565ac327a35728b99bdb457}
      \strng{authorbibnamehash}{dcf132bd8565ac327a35728b99bdb457}
      \strng{authornamehash}{dcf132bd8565ac327a35728b99bdb457}
      \strng{authorfullhash}{dcf132bd8565ac327a35728b99bdb457}
      \strng{authorfullhashraw}{dcf132bd8565ac327a35728b99bdb457}
      \field{sortinit}{L}
      \field{sortinithash}{7c47d417cecb1f4bd38d1825c427a61a}
      \field{extradatescope}{labelyear}
      \field{labeldatesource}{}
      \true{uniqueprimaryauthor}
      \field{labelnamesource}{author}
      \field{labeltitlesource}{shorttitle}
      \field{abstract}{One approach to modelling muscle strength is to represent peak torque as three-dimensional (3D) torque-angle-velocity surfaces at the joint level. These nonlinear relationships have been modelled using polynomial equations. However, we hypothesised logistic equations would better represent 3D peak strength based on known ‘S-shaped’ relationships between torque and velocity. To compare the two approaches, we modelled eight 3D strength surfaces based on previously published data, elbow and knee strength, using polynomial and logistic equations. Both models fit the strength data well, with median R2 values of 0.983 and 0.971 for polynomial and logistic equations, respectively. However, when extrapolating the models to a full normal range of motion (0° to 140°) 100\% of the polynomial surfaces , but only 25\% of the logistic surfaces, displayed non-physiologic strength estimates (i.e., crossed zero). Accordingly, logistic equations may provide equal or better representations of 3D joint strength surfaces for digital human modelling.}
      \field{issn}{1742-5549, 1742-5557}
      \field{journaltitle}{International Journal of Human Factors Modelling and Simulation}
      \field{langid}{english}
      \field{number}{1}
      \field{shortjournal}{{IJHFMS}}
      \field{shorttitle}{Modelling three-dimensional human strength capacity}
      \field{title}{Modelling three-dimensional human strength capacity: logistic vs. polynomial surface equations}
      \field{urlday}{4}
      \field{urlmonth}{4}
      \field{urlyear}{2024}
      \field{volume}{5}
      \field{year}{2015}
      \field{dateera}{ce}
      \field{urldateera}{ce}
      \field{pages}{5}
      \range{pages}{1}
      \verb{doi}
      \verb 10.1504/IJHFMS.2015.068122
      \endverb
      \verb{file}
      \verb Looft et Law - 2015 - Modelling three-dimensional human strength capacit.pdf:C\:\\Users\\etienne.ricard\\Zotero\\storage\\YFAPWSCC\\Looft et Law - 2015 - Modelling three-dimensional human strength capacit.pdf:application/pdf
      \endverb
      \verb{urlraw}
      \verb http://www.inderscience.com/link.php?id=68122
      \endverb
      \verb{url}
      \verb http://www.inderscience.com/link.php?id=68122
      \endverb
    \endentry
    \entry{ma_modelling_2023}{article}{}{}
      \name{author}{4}{}{%
        {{un=0,uniquepart=base,hash=8d3e863879310dcec085fcb3413baed8}{%
           family={Ma},
           familyi={M\bibinitperiod},
           given={Tiejun},
           giveni={T\bibinitperiod},
           givenun=0}}%
        {{un=0,uniquepart=base,hash=a2454c98bd9fd8f8799cb4c043421c9f}{%
           family={Zhang},
           familyi={Z\bibinitperiod},
           given={Yanxin},
           giveni={Y\bibinitperiod},
           givenun=0}}%
        {{un=0,uniquepart=base,hash=788189475d228dcfbd36e2b346931f74}{%
           family={Choi},
           familyi={C\bibinitperiod},
           given={Sang\bibnamedelima D.},
           giveni={S\bibinitperiod\bibinitdelim D\bibinitperiod},
           givenun=0}}%
        {{un=0,uniquepart=base,hash=02d006883bfe3101a9af3fd1e0af44da}{%
           family={Xiong},
           familyi={X\bibinitperiod},
           given={Shuping},
           giveni={S\bibinitperiod},
           givenun=0}}%
      }
      \strng{namehash}{d2f91c02cbb2476d31b9447ce129150e}
      \strng{fullhash}{5c6b04296cd8c0950ee9e1658557185e}
      \strng{fullhashraw}{5c6b04296cd8c0950ee9e1658557185e}
      \strng{bibnamehash}{5c6b04296cd8c0950ee9e1658557185e}
      \strng{authorbibnamehash}{5c6b04296cd8c0950ee9e1658557185e}
      \strng{authornamehash}{d2f91c02cbb2476d31b9447ce129150e}
      \strng{authorfullhash}{5c6b04296cd8c0950ee9e1658557185e}
      \strng{authorfullhashraw}{5c6b04296cd8c0950ee9e1658557185e}
      \field{sortinit}{M}
      \field{sortinithash}{4625c616857f13d17ce56f7d4f97d451}
      \field{extradatescope}{labelyear}
      \field{labeldatesource}{}
      \true{uniqueprimaryauthor}
      \field{labelnamesource}{author}
      \field{labeltitlesource}{shorttitle}
      \field{abstract}{Industrial exoskeletons are developed to relieve workers’ physical demands in the workplace and to alleviate ergonomic issues associated with work-related musculoskeletal disorders. As a safe and economical alternative to empirical/experimental methods, modelling is considered as a powerful tool for design and evaluation of industrial exoskeletons. This systematic review aims to provide a comprehensive understanding of the current literature on the design and evaluation of industrial exoskeletons through modelling. A systematic study was conducted by general keyword searches of five electronic databases over the last two decades (2003–2022). Out of the 701 records initially retrieved, 33 eligible articles were included and analyzed in the final review, presenting a variety of model inputs, model development, and model outputs used in the modelling. This systematic review study revealed that existing modelling methods can evaluate the biomechanical and physiological effects of industrial exoskeletons and provide some design parameters. However, the modelling method is currently unable to cover some of the main evaluation metrics supported by experimental assessments, such as task performance, user experience/discomfort, change in metabolic costs etc. Standard guidelines for model construction and implementation, as well as validation of human-exoskeleton interactions, remain to be established.}
      \field{day}{1}
      \field{issn}{0003-6870}
      \field{journaltitle}{Applied Ergonomics}
      \field{month}{11}
      \field{shortjournal}{Applied Ergonomics}
      \field{shorttitle}{Modelling for design and evaluation of industrial exoskeletons}
      \field{title}{Modelling for design and evaluation of industrial exoskeletons: A systematic review}
      \field{urlday}{8}
      \field{urlmonth}{1}
      \field{urlyear}{2024}
      \field{volume}{113}
      \field{year}{2023}
      \field{dateera}{ce}
      \field{urldateera}{ce}
      \field{pages}{104100}
      \range{pages}{1}
      \verb{doi}
      \verb 10.1016/j.apergo.2023.104100
      \endverb
      \verb{file}
      \verb ScienceDirect Snapshot:C\:\\Users\\etienne.ricard\\Zotero\\storage\\IKIXB9XZ\\S0003687023001382.html:text/html
      \endverb
      \verb{urlraw}
      \verb https://www.sciencedirect.com/science/article/pii/S0003687023001382
      \endverb
      \verb{url}
      \verb https://www.sciencedirect.com/science/article/pii/S0003687023001382
      \endverb
      \keyw{Musculoskeletal disorders,Industrial exoskeleton,Design and evaluation,Literature review,Modelling}
    \endentry
    \entry{madinei_novel_2022}{article}{}{}
      \name{author}{5}{}{%
        {{un=0,uniquepart=base,hash=4f98692dfc192d4459d5974323633a82}{%
           family={Madinei},
           familyi={M\bibinitperiod},
           given={Saman},
           giveni={S\bibinitperiod},
           givenun=0}}%
        {{un=0,uniquepart=base,hash=541b9c05592cb65633ba4b1f422cc39e}{%
           family={Kim},
           familyi={K\bibinitperiod},
           given={Sunwook},
           giveni={S\bibinitperiod},
           givenun=0}}%
        {{un=0,uniquepart=base,hash=5bb00b4f1008b86ff735e07d80bbe049}{%
           family={Park},
           familyi={P\bibinitperiod},
           given={Jang-Ho},
           giveni={J\bibinithyphendelim H\bibinitperiod},
           givenun=0}}%
        {{un=0,uniquepart=base,hash=c33ca2527f2e325c06e84bea0b35d590}{%
           family={Srinivasan},
           familyi={S\bibinitperiod},
           given={Divya},
           giveni={D\bibinitperiod},
           givenun=0}}%
        {{un=0,uniquepart=base,hash=4f127ad8012fd4b09c0acc61904b3b74}{%
           family={Nussbaum},
           familyi={N\bibinitperiod},
           given={Maury\bibnamedelima A.},
           giveni={M\bibinitperiod\bibinitdelim A\bibinitperiod},
           givenun=0}}%
      }
      \strng{namehash}{bf38024d1800f3ab1ec4ee450968c0ed}
      \strng{fullhash}{732f9344b14219de2b2db7be132f38bd}
      \strng{fullhashraw}{732f9344b14219de2b2db7be132f38bd}
      \strng{bibnamehash}{732f9344b14219de2b2db7be132f38bd}
      \strng{authorbibnamehash}{732f9344b14219de2b2db7be132f38bd}
      \strng{authornamehash}{bf38024d1800f3ab1ec4ee450968c0ed}
      \strng{authorfullhash}{732f9344b14219de2b2db7be132f38bd}
      \strng{authorfullhashraw}{732f9344b14219de2b2db7be132f38bd}
      \field{sortinit}{M}
      \field{sortinithash}{4625c616857f13d17ce56f7d4f97d451}
      \field{extradatescope}{labelyear}
      \field{labeldatesource}{}
      \true{uniqueprimaryauthor}
      \field{labelnamesource}{author}
      \field{labeltitlesource}{title}
      \field{abstract}{Industrial exoskeletons are a promising ergonomic intervention to reduce the risk of work-related musculoskeletal disorders by providing external physical support to workers. Passive exoskeletons, having no power supplies, are of particular interest given their predominance in the commercial market. Understanding the mechanical behavior of the torque generation mechanisms embedded in passive exoskeletons is, however, essential to determine the efficacy of these devices in reducing physical loads (e.g., in manual material handling tasks). We introduce a novel approach using a computerized dynamometer to quantify the assistive torque profiles of two passive back-support exoskeletons ({BSEs}) at different support settings and in both static and dynamic conditions. The feasibility of this approach was examined using both human subjects and a mannequin. Clear differences in assistive torque magnitudes were evident between the two {BSEs}, and both devices generated more assistive torques during trunk/hip flexion than extension. Assistive torques obtained from human subjects were often within similar ranges as those from the mannequin, though values were more comparable over a narrow range of flexion/extension angles due to practical limitations with the dynamometer and human subjects. Characterizing exoskeleton assistive torque profiles can help in better understanding how to select a torque profile for given task requirements and user anthropometry, and aid in predicting the potential impacts of exoskeleton use by incorporating measured torque profiles in a musculoskeletal modeling system. Future work is recommended to assess this approach for other occupational exoskeletons.}
      \field{day}{1}
      \field{issn}{0021-9290}
      \field{journaltitle}{Journal of Biomechanics}
      \field{langid}{english}
      \field{month}{12}
      \field{shortjournal}{Journal of Biomechanics}
      \field{title}{A novel approach to quantify the assistive torque profiles generated by passive back-support exoskeletons}
      \field{urlday}{28}
      \field{urlmonth}{6}
      \field{urlyear}{2023}
      \field{volume}{145}
      \field{year}{2022}
      \field{dateera}{ce}
      \field{urldateera}{ce}
      \field{pages}{111363}
      \range{pages}{1}
      \verb{doi}
      \verb 10.1016/j.jbiomech.2022.111363
      \endverb
      \verb{file}
      \verb ScienceDirect Full Text PDF:C\:\\Users\\etienne.ricard\\Zotero\\storage\\SGWDYNU9\\Madinei et al. - 2022 - A novel approach to quantify the assistive torque .pdf:application/pdf;ScienceDirect Snapshot:C\:\\Users\\etienne.ricard\\Zotero\\storage\\FYQ6WDBJ\\S0021929022004043.html:text/html
      \endverb
      \verb{urlraw}
      \verb https://www.sciencedirect.com/science/article/pii/S0021929022004043
      \endverb
      \verb{url}
      \verb https://www.sciencedirect.com/science/article/pii/S0021929022004043
      \endverb
      \keyw{Biomechanics,Musculoskeletal modeling,Stiffness,Wearable technology}
    \endentry
    \entry{mccann_-situ_2023}{article}{}{}
      \name{author}{6}{}{%
        {{un=0,uniquepart=base,hash=7d7754e15abac150c4a5a462f3c55d14}{%
           family={{McCann}},
           familyi={M\bibinitperiod},
           given={Connor\bibnamedelima M.},
           giveni={C\bibinitperiod\bibinitdelim M\bibinitperiod},
           givenun=0}}%
        {{un=0,uniquepart=base,hash=d0b9d87e55cd2e92f3422d2b53807d62}{%
           family={Hohimer},
           familyi={H\bibinitperiod},
           given={Cameron\bibnamedelima J.},
           giveni={C\bibinitperiod\bibinitdelim J\bibinitperiod},
           givenun=0}}%
        {{un=0,uniquepart=base,hash=9df7a8b8b10a76eeb0a0df006523c090}{%
           family={O’Neill},
           familyi={O\bibinitperiod},
           given={Ciarán\bibnamedelima T.},
           giveni={C\bibinitperiod\bibinitdelim T\bibinitperiod},
           givenun=0}}%
        {{un=0,uniquepart=base,hash=94c5901af6cdb468dfd41b06e643a233}{%
           family={Young},
           familyi={Y\bibinitperiod},
           given={Harrison\bibnamedelima T.},
           giveni={H\bibinitperiod\bibinitdelim T\bibinitperiod},
           givenun=0}}%
        {{un=0,uniquepart=base,hash=ce2b77798e5cfde34b9e7ca1582dae4f}{%
           family={Bertoldi},
           familyi={B\bibinitperiod},
           given={Katia},
           giveni={K\bibinitperiod},
           givenun=0}}%
        {{un=0,uniquepart=base,hash=feb7de8ddcecc2ba25f91e90c24c3dd9}{%
           family={Walsh},
           familyi={W\bibinitperiod},
           given={Conor\bibnamedelima J.},
           giveni={C\bibinitperiod\bibinitdelim J\bibinitperiod},
           givenun=0}}%
      }
      \strng{namehash}{91301954ccb4ad1d9a377382f0089536}
      \strng{fullhash}{e5e02f22b8e742054253f4c9c32ada8f}
      \strng{fullhashraw}{e5e02f22b8e742054253f4c9c32ada8f}
      \strng{bibnamehash}{e5e02f22b8e742054253f4c9c32ada8f}
      \strng{authorbibnamehash}{e5e02f22b8e742054253f4c9c32ada8f}
      \strng{authornamehash}{91301954ccb4ad1d9a377382f0089536}
      \strng{authorfullhash}{e5e02f22b8e742054253f4c9c32ada8f}
      \strng{authorfullhashraw}{e5e02f22b8e742054253f4c9c32ada8f}
      \field{sortinit}{M}
      \field{sortinithash}{4625c616857f13d17ce56f7d4f97d451}
      \field{extradatescope}{labelyear}
      \field{labeldatesource}{}
      \true{uniqueprimaryauthor}
      \field{labelnamesource}{author}
      \field{labeltitlesource}{title}
      \field{abstract}{While a number of wearable soft robotic devices have been proposed to assist the shoulder, limited efforts have been made to quantify the amount of torque they apply to the body. Most work to-date has assessed soft actuator performance with simple benchtop experiments that may not be representative of the boundary conditions on the human body. We propose a new methodology to measure torques directly in-situ on the body and then use this technique to make a detailed comparison of two versions of a soft wearable shoulder assistance robot. The impact of a number of factors are considered, such as actuator design, garment anchoring, material hysteresis, arm pose, and inflation pressure. Many of these factors are not present on the benchtop and are found to significantly affect torque production. We compare results obtained on a simple benchtop test fixture with two on-body settings: an idealized mannequin and actual human subjects. The mannequin and human results were similar, but differed significantly from the benchtop, further motivating the need for on-body testing. Moving forward, we believe that the ability to directly quantify device performance in-situ will be critical to develop new design, modeling, and control strategies for wearable robots.}
      \field{issn}{2576-3202}
      \field{journaltitle}{{IEEE} Transactions on Medical Robotics and Bionics}
      \field{month}{5}
      \field{note}{Conference Name: {IEEE} Transactions on Medical Robotics and Bionics}
      \field{number}{2}
      \field{title}{In-Situ Measurement of Multi-Axis Torques Applied by Wearable Soft Robots for Shoulder Assistance}
      \field{urlday}{26}
      \field{urlmonth}{10}
      \field{urlyear}{2023}
      \field{volume}{5}
      \field{year}{2023}
      \field{dateera}{ce}
      \field{urldateera}{ce}
      \field{pages}{363\bibrangedash 374}
      \range{pages}{12}
      \verb{doi}
      \verb 10.1109/TMRB.2023.3258499
      \endverb
      \verb{file}
      \verb IEEE Xplore Full Text PDF:C\:\\Users\\etienne.ricard\\Zotero\\storage\\NRBCVD73\\McCann et al. - 2023 - In-Situ Measurement of Multi-Axis Torques Applied .pdf:application/pdf
      \endverb
      \verb{urlraw}
      \verb https://ieeexplore.ieee.org/document/10075492
      \endverb
      \verb{url}
      \verb https://ieeexplore.ieee.org/document/10075492
      \endverb
    \endentry
    \entry{moeller_effects_2022}{article}{}{}
      \name{author}{4}{}{%
        {{un=0,uniquepart=base,hash=1ddb1bf54cfc1ec807cb34ac722728fa}{%
           family={Moeller},
           familyi={M\bibinitperiod},
           given={Tobias},
           giveni={T\bibinitperiod},
           givenun=0}}%
        {{un=0,uniquepart=base,hash=5674fdc005d3b733c1e5006f47e85c46}{%
           family={Krell-Roesch},
           familyi={K\bibinithyphendelim R\bibinitperiod},
           given={Janina},
           giveni={J\bibinitperiod},
           givenun=0}}%
        {{un=0,uniquepart=base,hash=b00d04b3b4db4c8778dd7eb8eeca6e2c}{%
           family={Woll},
           familyi={W\bibinitperiod},
           given={Alexander},
           giveni={A\bibinitperiod},
           givenun=0}}%
        {{un=0,uniquepart=base,hash=65d3776c3d10cf8959b38a83a4f29c17}{%
           family={Stein},
           familyi={S\bibinitperiod},
           given={Thorsten},
           giveni={T\bibinitperiod},
           givenun=0}}%
      }
      \strng{namehash}{8a4b40aae598a14bc653e64275eeea94}
      \strng{fullhash}{6a3cf430c880ee77012725a9be885d97}
      \strng{fullhashraw}{6a3cf430c880ee77012725a9be885d97}
      \strng{bibnamehash}{6a3cf430c880ee77012725a9be885d97}
      \strng{authorbibnamehash}{6a3cf430c880ee77012725a9be885d97}
      \strng{authornamehash}{8a4b40aae598a14bc653e64275eeea94}
      \strng{authorfullhash}{6a3cf430c880ee77012725a9be885d97}
      \strng{authorfullhashraw}{6a3cf430c880ee77012725a9be885d97}
      \field{sortinit}{M}
      \field{sortinithash}{4625c616857f13d17ce56f7d4f97d451}
      \field{extradatescope}{labelyear}
      \field{labeldatesource}{}
      \true{uniqueprimaryauthor}
      \field{labelnamesource}{author}
      \field{labeltitlesource}{title}
      \field{abstract}{Introduction: Many employees report high physical strain from overhead work and resulting musculoskeletal disorders. The consequences of these conditions extend far beyond everyday working life and can severely limit the quality of life of those affected. One solution to this problem may be the use of upper-limb exoskeletons, which are supposed to relieve the shoulder joint in particular. The aim of this literature review was to provide an overview of the use and efficacy of exoskeletons for upper extremities in the working environment.Methods: A literature review was conducted using the {PICO} scheme and the {PRISMA} statement. To this end, a systematic search was performed in the {PubMed}, Web of Science and Scopus databases in May 2020 and updated in February 2022. The obtained studies were screened using previously defined inclusion and exclusion criteria and assessed for quality. Pertinent data were then extracted from the publications and analyzed with regard to type of exoskeleton used as well as efficacy of exoskeleton use.Results: 35 suitable studies were included in the review. 18 different exoskeletons were examined. The majority of the exoskeletons only supported the shoulder joint and were used to assist individuals working at or above shoulder level. The main focus of the studies was the reduction of muscle activity in the shoulder area. Indeed, 16 studies showed a reduced activity in the deltoid and trapezius muscles after exoskeleton use. Kinematically, a deviation of the movement behavior could be determined in some models. In addition, study participants reported perceived reduction in exertion and discomfort.Discussion: Exoskeletons for upper extremities may generate significant relief for the intended tasks, but the effects in the field (i.e., working environment) are less pronounced than in the laboratory setting. This may be due to the fact that not only overhead tasks but also secondary tasks have to be performed in the field. In addition, currently available exoskeletons do not seem to be suitable for all overhead workplaces and should always be assessed in the human-workplace context. Further studies in various settings are required that should also include more females and older people.}
      \field{issn}{2296-9144}
      \field{journaltitle}{Frontiers in Robotics and {AI}}
      \field{title}{Effects of Upper-Limb Exoskeletons Designed for Use in the Working Environment—A Literature Review}
      \field{urlday}{1}
      \field{urlmonth}{8}
      \field{urlyear}{2022}
      \field{volume}{9}
      \field{year}{2022}
      \field{dateera}{ce}
      \field{urldateera}{ce}
      \verb{doi}
      \verb https://doi.org/10.3389/frobt.2022.858893
      \endverb
      \verb{file}
      \verb Full Text PDF:C\:\\Users\\etienne.ricard\\Zotero\\storage\\9XH49XDH\\Moeller et al. - 2022 - Effects of Upper-Limb Exoskeletons Designed for Us.pdf:application/pdf
      \endverb
      \verb{urlraw}
      \verb https://www.frontiersin.org/articles/10.3389/frobt.2022.858893
      \endverb
      \verb{url}
      \verb https://www.frontiersin.org/articles/10.3389/frobt.2022.858893
      \endverb
    \endentry
    \entry{ostertagova_modelling_2012}{article}{}{}
      \name{author}{1}{}{%
        {{un=0,uniquepart=base,hash=73bc2f599244badd3ee6c5e8c9c7a246}{%
           family={Ostertagová},
           familyi={O\bibinitperiod},
           given={Eva},
           giveni={E\bibinitperiod},
           givenun=0}}%
      }
      \strng{namehash}{73bc2f599244badd3ee6c5e8c9c7a246}
      \strng{fullhash}{73bc2f599244badd3ee6c5e8c9c7a246}
      \strng{fullhashraw}{73bc2f599244badd3ee6c5e8c9c7a246}
      \strng{bibnamehash}{73bc2f599244badd3ee6c5e8c9c7a246}
      \strng{authorbibnamehash}{73bc2f599244badd3ee6c5e8c9c7a246}
      \strng{authornamehash}{73bc2f599244badd3ee6c5e8c9c7a246}
      \strng{authorfullhash}{73bc2f599244badd3ee6c5e8c9c7a246}
      \strng{authorfullhashraw}{73bc2f599244badd3ee6c5e8c9c7a246}
      \field{sortinit}{O}
      \field{sortinithash}{2cd7140a07aea5341f9e2771efe90aae}
      \field{extradatescope}{labelyear}
      \field{labeldatesource}{}
      \true{uniqueprimaryauthor}
      \field{labelnamesource}{author}
      \field{labeltitlesource}{title}
      \field{abstract}{This paper is concentrated on the polynomial regression model, which is useful when there is reason to believe that relationship between two variables is curvilinear. The polynomial regression model has been applied using the characterisation of the relationship between strains and drilling depth. Parameters of the model were estimated using a least square method. After fitting, the model was evaluated using some of the common indicators used to evaluate accuracy of regression model. The data were analyzed using computer program {MATLAB} that performs these calculations.}
      \field{day}{1}
      \field{issn}{1877-7058}
      \field{journaltitle}{Procedia Engineering}
      \field{month}{1}
      \field{series}{Modelling of Mechanical and Mechatronics Systems}
      \field{shortjournal}{Procedia Engineering}
      \field{title}{Modelling using Polynomial Regression}
      \field{urlday}{8}
      \field{urlmonth}{3}
      \field{urlyear}{2024}
      \field{volume}{48}
      \field{year}{2012}
      \field{dateera}{ce}
      \field{urldateera}{ce}
      \field{pages}{500\bibrangedash 506}
      \range{pages}{7}
      \verb{doi}
      \verb 10.1016/j.proeng.2012.09.545
      \endverb
      \verb{file}
      \verb ScienceDirect Snapshot:C\:\\Users\\etienne.ricard\\Zotero\\storage\\K4LXC5AR\\S1877705812046085.html:text/html
      \endverb
      \verb{urlraw}
      \verb https://www.sciencedirect.com/science/article/pii/S1877705812046085
      \endverb
      \verb{url}
      \verb https://www.sciencedirect.com/science/article/pii/S1877705812046085
      \endverb
      \keyw{-squared,adjusted -squared,mean absolute percentage error,Multiple regression model,root mean squared error}
    \endentry
    \entry{otis_torque_1990}{article}{}{}
      \name{author}{5}{}{%
        {{un=0,uniquepart=base,hash=0c26fd7fdd068958be2c19438b9250b0}{%
           family={Otis},
           familyi={O\bibinitperiod},
           given={James\bibnamedelima C.},
           giveni={J\bibinitperiod\bibinitdelim C\bibinitperiod},
           givenun=0}}%
        {{un=0,uniquepart=base,hash=2e44d992592c65fd0ac77ffc7962a634}{%
           family={Warren},
           familyi={W\bibinitperiod},
           given={Russell\bibnamedelima F.},
           giveni={R\bibinitperiod\bibinitdelim F\bibinitperiod},
           givenun=0}}%
        {{un=0,uniquepart=base,hash=bee87f0f37fa78aeb512db51f00c22f5}{%
           family={Backus},
           familyi={B\bibinitperiod},
           given={Sherry\bibnamedelima I.},
           giveni={S\bibinitperiod\bibinitdelim I\bibinitperiod},
           givenun=0}}%
        {{un=0,uniquepart=base,hash=02d8fa8fced38cd0fd08792707c6cba2}{%
           family={Santner},
           familyi={S\bibinitperiod},
           given={Thomas\bibnamedelima J.},
           giveni={T\bibinitperiod\bibinitdelim J\bibinitperiod},
           givenun=0}}%
        {{un=0,uniquepart=base,hash=2ca89e07e38f0bd531891f343a85d5e7}{%
           family={Mabrey},
           familyi={M\bibinitperiod},
           given={Jay\bibnamedelima D.},
           giveni={J\bibinitperiod\bibinitdelim D\bibinitperiod},
           givenun=0}}%
      }
      \strng{namehash}{1046e44953d91e01247b438713e7fa73}
      \strng{fullhash}{d36d754366a1048fb4adbd4e5a01c082}
      \strng{fullhashraw}{d36d754366a1048fb4adbd4e5a01c082}
      \strng{bibnamehash}{d36d754366a1048fb4adbd4e5a01c082}
      \strng{authorbibnamehash}{d36d754366a1048fb4adbd4e5a01c082}
      \strng{authornamehash}{1046e44953d91e01247b438713e7fa73}
      \strng{authorfullhash}{d36d754366a1048fb4adbd4e5a01c082}
      \strng{authorfullhashraw}{d36d754366a1048fb4adbd4e5a01c082}
      \field{sortinit}{O}
      \field{sortinithash}{2cd7140a07aea5341f9e2771efe90aae}
      \field{extradatescope}{labelyear}
      \field{labeldatesource}{}
      \true{uniqueprimaryauthor}
      \field{labelnamesource}{author}
      \field{labeltitlesource}{shorttitle}
      \field{abstract}{Shoulder torque measurements were obtained from 36 normal young adult males during flexion, abduction, internal rotation, and external rotation. Normative, an gle-specific torque measurements were determined un der isometric conditions and isokinetically at 48 deg/ sec. The effects of dominance, angular velocity, and joint position were determined and a method provided for determining the expected maximal torque at a spe cific speed and position based upon torque measure ments from the contralateral shoulder. This method can be used in cases of unilateral shoulder abnormalities to predict normative torque values for the affected side based on torque measurements from the unaffected shoulder.}
      \field{day}{1}
      \field{issn}{0363-5465}
      \field{journaltitle}{The American Journal of Sports Medicine}
      \field{langid}{english}
      \field{month}{3}
      \field{note}{Publisher: {SAGE} Publications Inc {STM}}
      \field{number}{2}
      \field{shortjournal}{Am J Sports Med}
      \field{shorttitle}{Torque production in the shoulder of the normal young adult male}
      \field{title}{Torque production in the shoulder of the normal young adult male: The interaction of function, dominance, joint angle, and angular velocity}
      \field{urlday}{17}
      \field{urlmonth}{10}
      \field{urlyear}{2023}
      \field{volume}{18}
      \field{year}{1990}
      \field{dateera}{ce}
      \field{urldateera}{ce}
      \field{pages}{119\bibrangedash 123}
      \range{pages}{5}
      \verb{doi}
      \verb 10.1177/036354659001800201
      \endverb
      \verb{file}
      \verb SAGE PDF Full Text:C\:\\Users\\etienne.ricard\\Zotero\\storage\\D58EZIJ2\\Otis et al. - 1990 - Torque production in the shoulder of the normal yo.pdf:application/pdf
      \endverb
      \verb{urlraw}
      \verb https://doi.org/10.1177/036354659001800201
      \endverb
      \verb{url}
      \verb https://doi.org/10.1177/036354659001800201
      \endverb
    \endentry
    \entry{panariello_biomechanical_2022}{article}{}{}
      \name{author}{6}{}{%
        {{un=0,uniquepart=base,hash=6a1dab31554e88986d4c26d44ab1576c}{%
           family={Panariello},
           familyi={P\bibinitperiod},
           given={Dario},
           giveni={D\bibinitperiod},
           givenun=0}}%
        {{un=0,uniquepart=base,hash=3cbc59fc9617d5918125f17f17cc70cf}{%
           family={Grazioso},
           familyi={G\bibinitperiod},
           given={Stanislao},
           giveni={S\bibinitperiod},
           givenun=0}}%
        {{un=0,uniquepart=base,hash=9a6b81c04fafe90211979a3494a6f707}{%
           family={Caporaso},
           familyi={C\bibinitperiod},
           given={Teodorico},
           giveni={T\bibinitperiod},
           givenun=0}}%
        {{un=0,uniquepart=base,hash=1e1693602cf41985d4faec77e214ef6e}{%
           family={Palomba},
           familyi={P\bibinitperiod},
           given={Angela},
           giveni={A\bibinitperiod},
           givenun=0}}%
        {{un=0,uniquepart=base,hash=3f9aba56c77fa25d2bd304d643cb872e}{%
           family={Di\bibnamedelima Gironimo},
           familyi={D\bibinitperiod\bibinitdelim G\bibinitperiod},
           given={Giuseppe},
           giveni={G\bibinitperiod},
           givenun=0}}%
        {{un=0,uniquepart=base,hash=90c17ce8531171c8bd228860b0b62f27}{%
           family={Lanzotti},
           familyi={L\bibinitperiod},
           given={Antonio},
           giveni={A\bibinitperiod},
           givenun=0}}%
      }
      \strng{namehash}{bbf1a39f3edf1728756e32c7243387c0}
      \strng{fullhash}{501e1f1408e8d0c76adb252512410ce4}
      \strng{fullhashraw}{501e1f1408e8d0c76adb252512410ce4}
      \strng{bibnamehash}{501e1f1408e8d0c76adb252512410ce4}
      \strng{authorbibnamehash}{501e1f1408e8d0c76adb252512410ce4}
      \strng{authornamehash}{bbf1a39f3edf1728756e32c7243387c0}
      \strng{authorfullhash}{501e1f1408e8d0c76adb252512410ce4}
      \strng{authorfullhashraw}{501e1f1408e8d0c76adb252512410ce4}
      \field{sortinit}{P}
      \field{sortinithash}{ff3bcf24f47321b42cb156c2cc8a8422}
      \field{extradatescope}{labelyear}
      \field{labeldatesource}{}
      \true{uniqueprimaryauthor}
      \field{labelnamesource}{author}
      \field{labeltitlesource}{title}
      \field{abstract}{In this paper, we present a biomechanical analysis of the upper body, which includes upper-limb, neck and trunk, during the execution of overhead industrial tasks. The analysis is based on multiple performance metrics obtained from a biomechanical analysis of the worker during the execution of a specific task, i.e. an overhead drilling task, performed at different working heights. The analysis enables a full description of human movement and internal load state during the execution of the task, thought the evaluation of joint angles, joint torques and muscle activations. A digital human model is used to simulate and replicate the worker’s task in a virtual environment. The experiments were conduced in laboratory setting, where four subjects, with different anthropometric characteristics, have performed 48 drilling tasks in two different working heights defined as low configuration and middle configuration. The results of analysis have impact on providing the best configuration of the worker within the industrial workplace and/or providing guidelines for developing assistance devices which can reduce the physical overloading acting on the worker’s body.}
      \field{day}{1}
      \field{issn}{1955-2505}
      \field{journaltitle}{International Journal on Interactive Design and Manufacturing ({IJIDeM})}
      \field{langid}{english}
      \field{month}{6}
      \field{number}{2}
      \field{shortjournal}{Int J Interact Des Manuf}
      \field{title}{Biomechanical analysis of the upper body during overhead industrial tasks using electromyography and motion capture integrated with digital human models}
      \field{urlday}{3}
      \field{urlmonth}{1}
      \field{urlyear}{2023}
      \field{volume}{16}
      \field{year}{2022}
      \field{dateera}{ce}
      \field{urldateera}{ce}
      \field{pages}{733\bibrangedash 752}
      \range{pages}{20}
      \verb{doi}
      \verb 10.1007/s12008-022-00862-9
      \endverb
      \verb{file}
      \verb Full Text PDF:C\:\\Users\\etienne.ricard\\Zotero\\storage\\9LNLX4HI\\Panariello et al. - 2022 - Biomechanical analysis of the upper body during ov.pdf:application/pdf
      \endverb
      \verb{urlraw}
      \verb https://doi.org/10.1007/s12008-022-00862-9
      \endverb
      \verb{url}
      \verb https://doi.org/10.1007/s12008-022-00862-9
      \endverb
      \keyw{Biomechanics,Ergonomics,Electromyography,Digital human models,Industry,Overhead tasks}
    \endentry
    \entry{ramella_evaluation_2024}{article}{}{}
      \name{author}{6}{}{%
        {{un=0,uniquepart=base,hash=0e230993b437cab3067758f3bd420a9c}{%
           family={Ramella},
           familyi={R\bibinitperiod},
           given={Giulia},
           giveni={G\bibinitperiod},
           givenun=0}}%
        {{un=0,uniquepart=base,hash=a139b87a51010f17f52efe29c434a41d}{%
           family={Grazi},
           familyi={G\bibinitperiod},
           given={Lorenzo},
           giveni={L\bibinitperiod},
           givenun=0}}%
        {{un=0,uniquepart=base,hash=f0d8e54c8b81c58924a485a4e919c1f0}{%
           family={Giovacchini},
           familyi={G\bibinitperiod},
           given={Francesco},
           giveni={F\bibinitperiod},
           givenun=0}}%
        {{un=0,uniquepart=base,hash=4fb6efd64358dcbafe660ae1044b79b8}{%
           family={Trigili},
           familyi={T\bibinitperiod},
           given={Emilio},
           giveni={E\bibinitperiod},
           givenun=0}}%
        {{un=0,uniquepart=base,hash=d26ed1d75e96694725ddf2613b4e4f9b}{%
           family={Vitiello},
           familyi={V\bibinitperiod},
           given={Nicola},
           giveni={N\bibinitperiod},
           givenun=0}}%
        {{un=0,uniquepart=base,hash=e892863d44996b084e1446aa451b40c0}{%
           family={Crea},
           familyi={C\bibinitperiod},
           given={Simona},
           giveni={S\bibinitperiod},
           givenun=0}}%
      }
      \strng{namehash}{77b11e0a5a6ce97e47bb5c603609b689}
      \strng{fullhash}{95aaaa3f8ca3876c229dc8cfd496a2d0}
      \strng{fullhashraw}{95aaaa3f8ca3876c229dc8cfd496a2d0}
      \strng{bibnamehash}{95aaaa3f8ca3876c229dc8cfd496a2d0}
      \strng{authorbibnamehash}{95aaaa3f8ca3876c229dc8cfd496a2d0}
      \strng{authornamehash}{77b11e0a5a6ce97e47bb5c603609b689}
      \strng{authorfullhash}{95aaaa3f8ca3876c229dc8cfd496a2d0}
      \strng{authorfullhashraw}{95aaaa3f8ca3876c229dc8cfd496a2d0}
      \field{sortinit}{R}
      \field{sortinithash}{5e1c39a9d46ffb6bebd8f801023a9486}
      \field{extradatescope}{labelyear}
      \field{labeldatesource}{}
      \true{uniqueprimaryauthor}
      \field{labelnamesource}{author}
      \field{labeltitlesource}{title}
      \field{abstract}{Upper-limb occupational exoskeletons to support the workers' upper arms are typically designed to provide antigravitational support. Although typical work activities require workers to perform static and dynamic actions, the majority of the studies in literature investigated the effects of upper-limb occupational exoskeletons in static and quasi-static activities, while only a few works focused on dynamic tasks. This article presents a systematic evaluation of the effects of different levels of antigravitational support (from about 60\% to 100\% of the arm gravitational load) provided by a passive upper-limb occupational exoskeleton on muscles’ activity during repetitive arm movements. The effect of the exoskeleton on muscle activity was evaluated by the comparison of muscle activations with and without the exoskeleton. The average muscle activation was computed considering shoulder full flexion-extension cycles, and sub-movements, namely the arm-lifting (i.e., flexion) and arm-lowering (i.e., extension) movements. Results showed a quasi-linear correlation between antigravitational support and muscle activity reductions, both when considering the full flexion-extension cycle and in the arm-lifting movement (reductions were up to 64 and 61\% compared to not wearing the exoskeleton, respectively). When considering the arm-lowering movement, providing antigravitational support close to or higher than 100\% of the arm gravitational load led to increased muscle activations of the extensors (up to 127\%), suggesting that such an amount of antigravitational support may be not effective for a complete biomechanical load reduction on the shoulder district in dynamic tasks.}
      \field{day}{1}
      \field{issn}{0003-6870}
      \field{journaltitle}{Applied Ergonomics}
      \field{month}{5}
      \field{shortjournal}{Applied Ergonomics}
      \field{title}{Evaluation of antigravitational support levels provided by a passive upper-limb occupational exoskeleton in repetitive arm movements}
      \field{urlday}{29}
      \field{urlmonth}{2}
      \field{urlyear}{2024}
      \field{volume}{117}
      \field{year}{2024}
      \field{dateera}{ce}
      \field{urldateera}{ce}
      \field{pages}{104226}
      \range{pages}{1}
      \verb{doi}
      \verb 10.1016/j.apergo.2024.104226
      \endverb
      \verb{file}
      \verb ScienceDirect Snapshot:C\:\\Users\\etienne.ricard\\Zotero\\storage\\YJJS68BS\\S0003687024000036.html:text/html
      \endverb
      \verb{urlraw}
      \verb https://www.sciencedirect.com/science/article/pii/S0003687024000036
      \endverb
      \verb{url}
      \verb https://www.sciencedirect.com/science/article/pii/S0003687024000036
      \endverb
      \keyw{Ergonomics,Antigravitational support,Occupational exoskeletons,Repetitive arm movements,Upper-limb exoskeletons}
    \endentry
    \entry{rossini_design_2021}{article}{}{}
      \name{author}{9}{}{%
        {{un=0,uniquepart=base,hash=7019c20c530459fad4f82ee6fb7198d4}{%
           family={Rossini},
           familyi={R\bibinitperiod},
           given={Marco},
           giveni={M\bibinitperiod},
           givenun=0}}%
        {{un=0,uniquepart=base,hash=9f516c589c13c470654ef401bbf593ac}{%
           family={De\bibnamedelima Bock},
           familyi={D\bibinitperiod\bibinitdelim B\bibinitperiod},
           given={Sander},
           giveni={S\bibinitperiod},
           givenun=0}}%
        {{un=0,uniquepart=base,hash=64571fc7d9a2a06706bcd8be40ee680c}{%
           family={Have},
           familyi={H\bibinitperiod},
           given={Arthur},
           giveni={A\bibinitperiod},
           givenun=0,
           prefix={van\bibnamedelima der},
           prefixi={v\bibinitperiod\bibinitdelim d\bibinitperiod}}}%
        {{un=0,uniquepart=base,hash=2b93cdcf8e4a3a38a5b6ead5f863d2cb}{%
           family={Flynn},
           familyi={F\bibinitperiod},
           given={Louis},
           giveni={L\bibinitperiod},
           givenun=0}}%
        {{un=0,uniquepart=base,hash=c68afcee5200c3af3a4c352ae942e6a5}{%
           family={Rodriguez-Cianca},
           familyi={R\bibinithyphendelim C\bibinitperiod},
           given={David},
           giveni={D\bibinitperiod},
           givenun=0}}%
        {{un=0,uniquepart=base,hash=744122320ceba91e18638703d66b2b50}{%
           family={De\bibnamedelima Pauw},
           familyi={D\bibinitperiod\bibinitdelim P\bibinitperiod},
           given={Kevin},
           giveni={K\bibinitperiod},
           givenun=0}}%
        {{un=0,uniquepart=base,hash=d504d27ba7a7fc458f85acc72a4b07d0}{%
           family={Lefeber},
           familyi={L\bibinitperiod},
           given={Dirk},
           giveni={D\bibinitperiod},
           givenun=0}}%
        {{un=0,uniquepart=base,hash=1ce428cdf648b8d28d8dc99dc8640bd0}{%
           family={Geeroms},
           familyi={G\bibinitperiod},
           given={Joost},
           giveni={J\bibinitperiod},
           givenun=0}}%
        {{un=0,uniquepart=base,hash=e2b339ef24f5a73e92a931c16c0f2ef1}{%
           family={Rodriguez-Guerrero},
           familyi={R\bibinithyphendelim G\bibinitperiod},
           given={Carlos},
           giveni={C\bibinitperiod},
           givenun=0}}%
      }
      \strng{namehash}{6fb2d8f444e33f4c611474419aedd21c}
      \strng{fullhash}{fc214e50c78625989f0a12ade8914617}
      \strng{fullhashraw}{fc214e50c78625989f0a12ade8914617}
      \strng{bibnamehash}{fc214e50c78625989f0a12ade8914617}
      \strng{authorbibnamehash}{fc214e50c78625989f0a12ade8914617}
      \strng{authornamehash}{6fb2d8f444e33f4c611474419aedd21c}
      \strng{authorfullhash}{fc214e50c78625989f0a12ade8914617}
      \strng{authorfullhashraw}{fc214e50c78625989f0a12ade8914617}
      \field{sortinit}{R}
      \field{sortinithash}{5e1c39a9d46ffb6bebd8f801023a9486}
      \field{extradatescope}{labelyear}
      \field{labeldatesource}{}
      \true{uniqueprimaryauthor}
      \field{labelnamesource}{author}
      \field{labeltitlesource}{title}
      \field{abstract}{Exoskeleton technologies have the potential to reduce the prevalence of work-related musculoskeletal disorders. Despite the fast-growing industrial exoskeleton market, several bottlenecks have prevented their wide application, namely the lack of wearability, the amount of assistance they deliver and their usefulness in various working scenarios, outside of those they were specifically designed to perform. In this work we present the design, realization and evaluation of a new wearable shoulder exoskeleton that is kinematically compatible with the glenohumeral joint and features a new passive remote actuation system ({pRAS}). The latter has a twofold function: it delivers assistance only when needed and allows for a more convenient repositioning of the exoskeleton components, reducing the exoskeleton’s footprint and limiting the weight on the user’s arm. A test bench has been designed to validate the mechanical performance of the shoulder exoskeleton and experiments have been conducted to investigate its effect on users while executing overhead working tasks. Based on the muscle activity monitored in six subjects, we conclude that our exoskeleton reduces anterior deltoid activity by 22\% during the execution of overhead work. This preliminary study suggests that our device can successfully provide relief at the level of the shoulder without hindering the subject.}
      \field{issn}{2576-3202}
      \field{journaltitle}{{IEEE} Transactions on Medical Robotics and Bionics}
      \field{month}{11}
      \field{note}{Conference Name: {IEEE} Transactions on Medical Robotics and Bionics}
      \field{number}{4}
      \field{title}{Design and Evaluation of a Passive Cable-Driven Occupational Shoulder Exoskeleton}
      \field{urlday}{29}
      \field{urlmonth}{11}
      \field{urlyear}{2023}
      \field{volume}{3}
      \field{year}{2021}
      \field{dateera}{ce}
      \field{urldateera}{ce}
      \field{pages}{1020\bibrangedash 1031}
      \range{pages}{12}
      \verb{doi}
      \verb 10.1109/TMRB.2021.3110679
      \endverb
      \verb{file}
      \verb IEEE Xplore Abstract Record:C\:\\Users\\etienne.ricard\\Zotero\\storage\\WJPUDE8P\\9530453.html:text/html;IEEE Xplore Full Text PDF:C\:\\Users\\etienne.ricard\\Zotero\\storage\\BB48R5KD\\Rossini et al. - 2021 - Design and Evaluation of a Passive Cable-Driven Oc.pdf:application/pdf
      \endverb
      \verb{urlraw}
      \verb https://ieeexplore.ieee.org/document/9530453
      \endverb
      \verb{url}
      \verb https://ieeexplore.ieee.org/document/9530453
      \endverb
    \endentry
    \entry{sanger_evaluation_2022}{article}{}{}
      \name{author}{10}{}{%
        {{un=0,uniquepart=base,hash=039dd217d93b02439bbbbfecdd9f069e}{%
           family={Sänger},
           familyi={S\bibinitperiod},
           given={Johannes},
           giveni={J\bibinitperiod},
           givenun=0}}%
        {{un=0,uniquepart=base,hash=156fc0b5355ee49e425ec634b1fcb48f}{%
           family={Yao},
           familyi={Y\bibinitperiod},
           given={Zhejun},
           giveni={Z\bibinitperiod},
           givenun=0}}%
        {{un=0,uniquepart=base,hash=c3b02912ce3ec26abf36238a11e183a6}{%
           family={Schubert},
           familyi={S\bibinitperiod},
           given={Tim},
           giveni={T\bibinitperiod},
           givenun=0}}%
        {{un=0,uniquepart=base,hash=d7bb0c7775d99089339915325d0e57ec}{%
           family={Wolf},
           familyi={W\bibinitperiod},
           given={Alexander},
           giveni={A\bibinitperiod},
           givenun=0}}%
        {{un=0,uniquepart=base,hash=e51d193ddf31ccc178652d5be542b0ab}{%
           family={Molz},
           familyi={M\bibinitperiod},
           given={Carla},
           giveni={C\bibinitperiod},
           givenun=0}}%
        {{un=0,uniquepart=base,hash=8d142fc8e7f0035fc32d9c3cfb0912db}{%
           family={Miehling},
           familyi={M\bibinitperiod},
           given={Jörg},
           giveni={J\bibinitperiod},
           givenun=0}}%
        {{un=0,uniquepart=base,hash=c7afd7822b127475062c3e0b14cb4d65}{%
           family={Wartzack},
           familyi={W\bibinitperiod},
           given={Sandro},
           giveni={S\bibinitperiod},
           givenun=0}}%
        {{un=0,uniquepart=base,hash=f23e8fca5c1d9a6ad3a5386b518a1a30}{%
           family={Gwosch},
           familyi={G\bibinitperiod},
           given={Thomas},
           giveni={T\bibinitperiod},
           givenun=0}}%
        {{un=0,uniquepart=base,hash=e08d520a36ba967aae3b9ac47ab739c3}{%
           family={Matthiesen},
           familyi={M\bibinitperiod},
           given={Sven},
           giveni={S\bibinitperiod},
           givenun=0}}%
        {{un=0,uniquepart=base,hash=3cd9528eb5ee77338979397067fcad5e}{%
           family={Weidner},
           familyi={W\bibinitperiod},
           given={Robert},
           giveni={R\bibinitperiod},
           givenun=0}}%
      }
      \strng{namehash}{5e780b5f402aace96cb0f4b1d368aec8}
      \strng{fullhash}{2f3092e56230a51d2e4db0a5fbdac84e}
      \strng{fullhashraw}{2f3092e56230a51d2e4db0a5fbdac84e}
      \strng{bibnamehash}{2f3092e56230a51d2e4db0a5fbdac84e}
      \strng{authorbibnamehash}{2f3092e56230a51d2e4db0a5fbdac84e}
      \strng{authornamehash}{5e780b5f402aace96cb0f4b1d368aec8}
      \strng{authorfullhash}{2f3092e56230a51d2e4db0a5fbdac84e}
      \strng{authorfullhashraw}{2f3092e56230a51d2e4db0a5fbdac84e}
      \field{sortinit}{S}
      \field{sortinithash}{b164b07b29984b41daf1e85279fbc5ab}
      \field{extradatescope}{labelyear}
      \field{labeldatesource}{}
      \true{uniqueprimaryauthor}
      \field{labelnamesource}{author}
      \field{labeltitlesource}{title}
      \field{abstract}{Repetitive overhead work with a heavy load increases the risk for work-related shoulder disorders. Occupational exoskeletons supporting arm elevation are potential solutions to reduce that risk by lowering the physical strains on the shoulder. Many studies have reported a reduction in shoulder stress in various overhead tasks by using such exoskeletons. However, the support demand can vary in each phase of motion as well as in each individual task. This paper presents a laboratory study with five participants to evaluate the influence of the support level of an active shoulder exoskeleton in different motion phases (e.g., arm lifting, screw-in, and arm lowering of two overhead tasks) to identify the potential optimization of support at each phase. Results show that the support level of the exoskeleton should be adapted to the motion phase of the two chosen tasks. A higher support force is desired for the screw phase compared to the arm lifting and lowering phases, and the support level needs to be reduced immediately for arm lowering after the screw phase. The time for switching the support levels can be recognized by the electric current of the screwdriver.}
      \field{issn}{2076-3417}
      \field{journaltitle}{Applied Sciences}
      \field{langid}{english}
      \field{month}{1}
      \field{note}{Number: 21 Publisher: Multidisciplinary Digital Publishing Institute}
      \field{number}{21}
      \field{title}{Evaluation of Active Shoulder Exoskeleton Support to Deduce Application-Oriented Optimization Potentials for Overhead Work}
      \field{urlday}{7}
      \field{urlmonth}{1}
      \field{urlyear}{2024}
      \field{volume}{12}
      \field{year}{2022}
      \field{dateera}{ce}
      \field{urldateera}{ce}
      \field{pages}{10805}
      \range{pages}{1}
      \verb{doi}
      \verb 10.3390/app122110805
      \endverb
      \verb{file}
      \verb Full Text PDF:C\:\\Users\\etienne.ricard\\Zotero\\storage\\KAN5G9ZN\\Sänger et al. - 2022 - Evaluation of Active Shoulder Exoskeleton Support .pdf:application/pdf
      \endverb
      \verb{urlraw}
      \verb https://www.mdpi.com/2076-3417/12/21/10805
      \endverb
      \verb{url}
      \verb https://www.mdpi.com/2076-3417/12/21/10805
      \endverb
      \keyw{exoskeleton,human–machine interaction,interaction forces,{sEMG},biomechanical analysis,power tool,user experience}
    \endentry
    \entry{scherb_modelling_2023}{article}{}{}
      \name{author}{3}{}{%
        {{un=0,uniquepart=base,hash=0b358a12acedd8075a708fd3ff50189f}{%
           family={Scherb},
           familyi={S\bibinitperiod},
           given={David},
           giveni={D\bibinitperiod},
           givenun=0}}%
        {{un=0,uniquepart=base,hash=c7afd7822b127475062c3e0b14cb4d65}{%
           family={Wartzack},
           familyi={W\bibinitperiod},
           given={Sandro},
           giveni={S\bibinitperiod},
           givenun=0}}%
        {{un=0,uniquepart=base,hash=8d142fc8e7f0035fc32d9c3cfb0912db}{%
           family={Miehling},
           familyi={M\bibinitperiod},
           given={Jörg},
           giveni={J\bibinitperiod},
           givenun=0}}%
      }
      \strng{namehash}{974bf4b3d745d7f03eb1b7712c7cb603}
      \strng{fullhash}{e8ce70c2f130460d54e514e675835255}
      \strng{fullhashraw}{e8ce70c2f130460d54e514e675835255}
      \strng{bibnamehash}{e8ce70c2f130460d54e514e675835255}
      \strng{authorbibnamehash}{e8ce70c2f130460d54e514e675835255}
      \strng{authornamehash}{974bf4b3d745d7f03eb1b7712c7cb603}
      \strng{authorfullhash}{e8ce70c2f130460d54e514e675835255}
      \strng{authorfullhashraw}{e8ce70c2f130460d54e514e675835255}
      \field{sortinit}{S}
      \field{sortinithash}{b164b07b29984b41daf1e85279fbc5ab}
      \field{extradatescope}{labelyear}
      \field{labeldatesource}{}
      \true{uniqueprimaryauthor}
      \field{labelnamesource}{author}
      \field{labeltitlesource}{title}
      \field{abstract}{Exoskeletons, orthoses, exosuits, assisting robots and such devices referred to as wearable physical assistive devices are devices designed to augment or protect the human body by applying and transmitting force. Due to the problems concerning cost- and time-consuming user tests, in addition to the possibility to test different configurations of a device, the avoidance of a prototype and many more advantages, digital human models become more and more popular for evaluating the effects of wearable physical assistive devices on humans. The key indicator for the efficiency of assistance is the interface between device and human, consisting mainly of the soft biological tissue. However, the soft biological tissue is mostly missing in digital human models due to their rigid body dynamics. Therefore, this systematic review aims to identify interaction modelling approaches between wearable physical assistive devices and digital human models and especially to study how the soft biological tissue is considered in the simulation. The review revealed four interaction modelling approaches, which differ in their accuracy to recreate the occurring interactions in reality. Furthermore, within these approaches there are some incorporating the appearing relative motion between device and human body due to the soft biological tissue in the simulation. The influence of the soft biological tissue on the force transmission due to energy absorption on the other side is not considered in any publication yet. Therefore, the development of an approach to integrate the viscoelastic behaviour of soft biological tissue in the digital human models could improve the design of the wearable physical assistive device and thus increase its efficiency and efficacy.}
      \field{day}{10}
      \field{issn}{2296-4185}
      \field{journaltitle}{Frontiers in Bioengineering and Biotechnology}
      \field{month}{1}
      \field{note}{Publisher: Frontiers}
      \field{shortjournal}{Front. Bioeng. Biotechnol.}
      \field{title}{Modelling the interaction between wearable assistive devices and digital human models—A systematic review}
      \field{urlday}{6}
      \field{urlmonth}{1}
      \field{urlyear}{2024}
      \field{volume}{10}
      \field{year}{2023}
      \field{dateera}{ce}
      \field{urldateera}{ce}
      \field{pages}{1044275}
      \range{pages}{1}
      \verb{doi}
      \verb 10.3389/fbioe.2022.1044275
      \endverb
      \verb{file}
      \verb Snapshot:C\:\\Users\\etienne.ricard\\Zotero\\storage\\RBLTENMP\\full.html:text/html
      \endverb
      \verb{urlraw}
      \verb https://www.frontiersin.org/articles/10.3389/fbioe.2022.1044275
      \endverb
      \verb{url}
      \verb https://www.frontiersin.org/articles/10.3389/fbioe.2022.1044275
      \endverb
    \endentry
    \entry{seiferheld_biomechanical_2022}{article}{}{}
      \name{author}{5}{}{%
        {{un=0,uniquepart=base,hash=b98c977d9d626e78619c2670343eca50}{%
           family={Seiferheld},
           familyi={S\bibinitperiod},
           given={Bo\bibnamedelima Eitel},
           giveni={B\bibinitperiod\bibinitdelim E\bibinitperiod},
           givenun=0}}%
        {{un=0,uniquepart=base,hash=6000a778bbcb24b839218f51827609d2}{%
           family={Frost},
           familyi={F\bibinitperiod},
           given={Jeppe},
           giveni={J\bibinitperiod},
           givenun=0}}%
        {{un=0,uniquepart=base,hash=c59c3e8296f2db1cb502baf077ede15b}{%
           family={Krog},
           familyi={K\bibinitperiod},
           given={Mathias},
           giveni={M\bibinitperiod},
           givenun=0}}%
        {{un=0,uniquepart=base,hash=66e664f91bd704825e4c833fcaef1e34}{%
           family={Skals},
           familyi={S\bibinitperiod},
           given={Sebastian},
           giveni={S\bibinitperiod},
           givenun=0}}%
        {{un=0,uniquepart=base,hash=930897601cdf22a5906cc47afa018723}{%
           family={Andersen},
           familyi={A\bibinitperiod},
           given={Michael\bibnamedelima Skipper},
           giveni={M\bibinitperiod\bibinitdelim S\bibinitperiod},
           givenun=0}}%
      }
      \strng{namehash}{dc1c8009b47196f684a1749fcd5c58f9}
      \strng{fullhash}{61b10473af64c2b69d3edb73e7fd13d8}
      \strng{fullhashraw}{61b10473af64c2b69d3edb73e7fd13d8}
      \strng{bibnamehash}{61b10473af64c2b69d3edb73e7fd13d8}
      \strng{authorbibnamehash}{61b10473af64c2b69d3edb73e7fd13d8}
      \strng{authornamehash}{dc1c8009b47196f684a1749fcd5c58f9}
      \strng{authorfullhash}{61b10473af64c2b69d3edb73e7fd13d8}
      \strng{authorfullhashraw}{61b10473af64c2b69d3edb73e7fd13d8}
      \field{sortinit}{S}
      \field{sortinithash}{b164b07b29984b41daf1e85279fbc5ab}
      \field{extradatescope}{labelyear}
      \field{labeldatesource}{}
      \true{uniqueprimaryauthor}
      \field{labelnamesource}{author}
      \field{labeltitlesource}{title}
      \field{abstract}{Passive upper-extremity exoskeletons may decrease the risk of developing work-related musculoskeletal disorders. This study examined how shoulder muscle forces and biomechanical loads in the glenohumeral and L4-L5 joint changed as different support torque (1.1 Nm-11.2 Nm) and angle settings (60°-120°) of an exoskeleton were simulated during an overhead manual material handling task. Full-body kinematics of 15 grocery workers, who lifted a bread case (7.9 kg) onto shopping shelves (145.5 cm), were captured on site. The kinematic data were used to drive a detailed human-exoskeleton model based on inverse dynamics. Generally, simulations with maximum torque combined with a peak angle setting between 75°-105° reduced L4-L5 compression and anteroposterior shear forces, glenohumeral contact forces and shoulder flexor muscle forces. The exoskeleton therefore, seemed effective for reducing physical exposure during overhead handling. However, maximum torque with the lowest angle setting, 60°, increased musculoskeletal loading, suggesting that not adjusting the exoskeleton properly could be detrimental.}
      \field{issn}{1742-5549}
      \field{journaltitle}{International Journal of Human Factors Modelling and Simulation}
      \field{month}{1}
      \field{note}{Publisher: Inderscience Publishers}
      \field{number}{3}
      \field{title}{Biomechanical investigation of a passive upper-extremity exoskeleton for manual material handling - a computational parameter study and modelling approach}
      \field{urlday}{26}
      \field{urlmonth}{11}
      \field{urlyear}{2023}
      \field{volume}{7}
      \field{year}{2022}
      \field{dateera}{ce}
      \field{urldateera}{ce}
      \field{pages}{275\bibrangedash 300}
      \range{pages}{26}
      \verb{doi}
      \verb 10.1504/IJHFMS.2022.124304
      \endverb
      \verb{file}
      \verb Full Text PDF:C\:\\Users\\etienne.ricard\\Zotero\\storage\\8BE3SP64\\Seiferheld et al. - 2022 - Biomechanical investigation of a passive upper-ext.pdf:application/pdf
      \endverb
      \verb{urlraw}
      \verb https://www.inderscienceonline.com/doi/abs/10.1504/IJHFMS.2022.124304
      \endverb
      \verb{url}
      \verb https://www.inderscienceonline.com/doi/abs/10.1504/IJHFMS.2022.124304
      \endverb
      \keyw{biomechanics,computer simulation,exoskeleton device,lifting,manual material handling,{MMH},musculoskeletal diseases,musculoskeletal modelling}
    \endentry
    \entry{sugiura_further_1978}{article}{}{}
      \name{author}{1}{}{%
        {{un=0,uniquepart=base,hash=87589ee2754c9cfe013ae1a46c045da9}{%
           family={Sugiura},
           familyi={S\bibinitperiod},
           given={Nariaki},
           giveni={N\bibinitperiod},
           givenun=0}}%
      }
      \strng{namehash}{87589ee2754c9cfe013ae1a46c045da9}
      \strng{fullhash}{87589ee2754c9cfe013ae1a46c045da9}
      \strng{fullhashraw}{87589ee2754c9cfe013ae1a46c045da9}
      \strng{bibnamehash}{87589ee2754c9cfe013ae1a46c045da9}
      \strng{authorbibnamehash}{87589ee2754c9cfe013ae1a46c045da9}
      \strng{authornamehash}{87589ee2754c9cfe013ae1a46c045da9}
      \strng{authorfullhash}{87589ee2754c9cfe013ae1a46c045da9}
      \strng{authorfullhashraw}{87589ee2754c9cfe013ae1a46c045da9}
      \field{sortinit}{S}
      \field{sortinithash}{b164b07b29984b41daf1e85279fbc5ab}
      \field{extradatescope}{labelyear}
      \field{labeldatesource}{}
      \true{uniqueprimaryauthor}
      \field{labelnamesource}{author}
      \field{labeltitlesource}{title}
      \field{abstract}{Using Akaike's information criterion, three examples of statistical data are reanalyzed and show reasonably definite conclusions. One is concerned with the multiple comparison problem for the means in normal populations. The second is concerned with the grouping of the categories in a contingency table. The third is concerned with the multiple comparison problem for the analysis of variance by the iogit model in contingency tables, Finite correction of Akaike's information criterionis also proposed.}
      \field{day}{1}
      \field{issn}{0361-0926}
      \field{journaltitle}{Communications in Statistics - Theory and Methods}
      \field{month}{1}
      \field{note}{Publisher: Taylor \& Francis \_eprint: https://doi.org/10.1080/03610927808827599}
      \field{number}{1}
      \field{title}{Further analysis of the data by Akaike's information criterion and the finite corrections}
      \field{urlday}{14}
      \field{urlmonth}{12}
      \field{urlyear}{2023}
      \field{volume}{7}
      \field{year}{1978}
      \field{dateera}{ce}
      \field{urldateera}{ce}
      \field{pages}{13\bibrangedash 26}
      \range{pages}{14}
      \verb{doi}
      \verb 10.1080/03610927808827599
      \endverb
      \verb{urlraw}
      \verb https://doi.org/10.1080/03610927808827599
      \endverb
      \verb{url}
      \verb https://doi.org/10.1080/03610927808827599
      \endverb
      \keyw{detecting heterogeneity of h] ninomia1 populasion,finite correction ot {AIC},multiple compurison for means or variances,selection of variables for regression crouping calegolies}
    \endentry
    \entry{sylla_ergonomic_2014}{article}{}{}
      \name{author}{4}{}{%
        {{un=0,uniquepart=base,hash=a88d41e060c8c83f9f360c3606e7734b}{%
           family={Sylla},
           familyi={S\bibinitperiod},
           given={Nahema},
           giveni={N\bibinitperiod},
           givenun=0}}%
        {{un=0,uniquepart=base,hash=7abf46a28122b10fb22dc164db983af1}{%
           family={Bonnet},
           familyi={B\bibinitperiod},
           given={Vincent},
           giveni={V\bibinitperiod},
           givenun=0}}%
        {{un=0,uniquepart=base,hash=abdf818955e9def020678c4bd902413d}{%
           family={Colledani},
           familyi={C\bibinitperiod},
           given={Frédéric},
           giveni={F\bibinitperiod},
           givenun=0}}%
        {{un=0,uniquepart=base,hash=b13451fe5ba58993746b26e2994ea050}{%
           family={Fraisse},
           familyi={F\bibinitperiod},
           given={Philippe},
           giveni={P\bibinitperiod},
           givenun=0}}%
      }
      \strng{namehash}{40860b8e2c56ba3cc5b6b0671118451d}
      \strng{fullhash}{6e287cc3c11d4bfd59c25417ffc0b36d}
      \strng{fullhashraw}{6e287cc3c11d4bfd59c25417ffc0b36d}
      \strng{bibnamehash}{6e287cc3c11d4bfd59c25417ffc0b36d}
      \strng{authorbibnamehash}{6e287cc3c11d4bfd59c25417ffc0b36d}
      \strng{authornamehash}{40860b8e2c56ba3cc5b6b0671118451d}
      \strng{authorfullhash}{6e287cc3c11d4bfd59c25417ffc0b36d}
      \strng{authorfullhashraw}{6e287cc3c11d4bfd59c25417ffc0b36d}
      \field{sortinit}{S}
      \field{sortinithash}{b164b07b29984b41daf1e85279fbc5ab}
      \field{extradatescope}{labelyear}
      \field{labeldatesource}{}
      \true{uniqueprimaryauthor}
      \field{labelnamesource}{author}
      \field{labeltitlesource}{title}
      \field{abstract}{In {PSA} Peugeot Citroen factories, high precision requirements of workstations make them being manual. One of the main goal of the car manufacturer is to minimize the pain of workers while maintaining high efficiency of production lines. Consequently, assisting operators with an exoskeleton is a potential solution for improving ergonomics of painful workstations while respecting industrial constraints. To determine ergonomic performances of an exoskeleton, human joint angles and torques, ground reaction forces, and duration of operations are analysed for eight subjects performing a representative screwing task. Experiments were performed using {ABLE} upper-limb exoskeleton, developed by the French Atomic Energy Commission ({CEA}), which has the functionality to compensate arm and tools loads. Results show a clear reduction of the sum of the joints torques, up to 38.9\%, given by {ABLE} supply and invite to make concrete the use of exoskeletons in car assembly lines. Relevance to industry In industries, workers performing manual operations are subjected to musculoskeletal disorders ({MSD}). The usage of robotic devices such as exoskeletons might then be a relevant solution to reduce workers pain and prevent {MSD}. The paper describes how to assess ergonomic performances of such robotic devices for a future usage in industry.}
      \field{day}{1}
      \field{issn}{0169-8141}
      \field{journaltitle}{International Journal of Industrial Ergonomics}
      \field{langid}{english}
      \field{month}{7}
      \field{note}{Number: 4}
      \field{number}{4}
      \field{shortjournal}{International Journal of Industrial Ergonomics}
      \field{title}{Ergonomic contribution of {ABLE} exoskeleton in automotive industry}
      \field{urlday}{23}
      \field{urlmonth}{8}
      \field{urlyear}{2022}
      \field{volume}{44}
      \field{year}{2014}
      \field{dateera}{ce}
      \field{urldateera}{ce}
      \field{pages}{475\bibrangedash 481}
      \range{pages}{7}
      \verb{doi}
      \verb 10.1016/j.ergon.2014.03.008
      \endverb
      \verb{file}
      \verb ScienceDirect Full Text PDF:C\:\\Users\\etienne.ricard\\Zotero\\storage\\5JXY5SBZ\\Sylla et al. - 2014 - Ergonomic contribution of ABLE exoskeleton in auto.pdf:application/pdf;ScienceDirect Snapshot:C\:\\Users\\etienne.ricard\\Zotero\\storage\\6AIWHM66\\S0169814114000833.html:text/html
      \endverb
      \verb{urlraw}
      \verb https://www.sciencedirect.com/science/article/pii/S0169814114000833
      \endverb
      \verb{url}
      \verb https://www.sciencedirect.com/science/article/pii/S0169814114000833
      \endverb
      \keyw{Ergonomics,Automotive industry,Cobot,Intelligent assist device ({IAD}),Upper limb exoskeleton}
    \endentry
    \entry{theurel_occupational_2019}{article}{}{}
      \name{author}{2}{}{%
        {{un=0,uniquepart=base,hash=2dd8ab1573df743e290554695d1bc918}{%
           family={Theurel},
           familyi={T\bibinitperiod},
           given={Jean},
           giveni={J\bibinitperiod},
           givenun=0}}%
        {{un=0,uniquepart=base,hash=6bb37b2db94a557688d489d7c9a979dc}{%
           family={Desbrosses},
           familyi={D\bibinitperiod},
           given={Kévin},
           giveni={K\bibinitperiod},
           givenun=0}}%
      }
      \strng{namehash}{872f33c0674dc3cf3b25fc0fc9bb6f2f}
      \strng{fullhash}{872f33c0674dc3cf3b25fc0fc9bb6f2f}
      \strng{fullhashraw}{872f33c0674dc3cf3b25fc0fc9bb6f2f}
      \strng{bibnamehash}{872f33c0674dc3cf3b25fc0fc9bb6f2f}
      \strng{authorbibnamehash}{872f33c0674dc3cf3b25fc0fc9bb6f2f}
      \strng{authornamehash}{872f33c0674dc3cf3b25fc0fc9bb6f2f}
      \strng{authorfullhash}{872f33c0674dc3cf3b25fc0fc9bb6f2f}
      \strng{authorfullhashraw}{872f33c0674dc3cf3b25fc0fc9bb6f2f}
      \field{sortinit}{T}
      \field{sortinithash}{9af77f0292593c26bde9a56e688eaee9}
      \field{extradatescope}{labelyear}
      \field{labeldatesource}{}
      \true{uniqueprimaryauthor}
      \field{labelnamesource}{author}
      \field{labeltitlesource}{shorttitle}
      \field{abstract}{Background: To address the prevalence of workrelated {MSDs} in physically demanding tasks, research is now focusing on new approaches, such as the use of exoskeletons. Purpose: Based on the available evidence underlying the claimed efficiency of occupational exoskeletons in reducing biomechanical strains at work, the aim of this paper is to relate the claimed effectiveness of exoskeletons at reducing muscle demand to the pathophysiological mechanisms underlying {MSDs}. A further aim is to analyze the literature to highlight the main deficiencies in current knowledge, in order to guide the research necessary to develop future generations of exoskeletons. Methods: A narrative review was completed, based on an electronic literature search, considering occupational applications of exoskeletons from January 1980 to January 2019. Results: Thirty articles, each of which evaluated the effects of occupational exoskeletons on physical workload, were considered relevant to discuss with respect to the pathophysiological origins of {MSDs}. We found 22 studies that were directly related to back-assistive exoskeletons. Studies mainly focused on back muscle activity, but additional factors contributing to low back pain were also considered (muscle fatigue, spine loading, perceived pain, and posture). Eight papers were directly related to upper-limb exoskeletons. Conclusions: Within the scope of the specific task for which exoskeleton use has been designed, exoskeletons have been found to have clear potential in limiting local muscular demands. However, the current state of knowledge does not support an unreserved endorsement for using these technologies for {MSDs} prevention. Additional research is needed to better understand posture and movement control mechanisms, when the postural and/or upper limb muscular chains are assisted. The impacts of movement assistance on neuromuscular coordination and joints kinematics also need to be clarified. Several other questions remain to be examined, in particular related to the occurrence of muscle fatigue and chronic adaptations.}
      \field{journaltitle}{{IISE} Transactions on Occupational Ergonomics and Human Factors}
      \field{note}{Publisher: Taylor \& Francis}
      \field{number}{3}
      \field{series}{Occupational Exoskeletons}
      \field{shorttitle}{Occupational Exoskeletons}
      \field{title}{Occupational Exoskeletons: Overview of Their Benefits and Limitations in Preventing Work-Related Musculoskeletal Disorders}
      \field{urlday}{4}
      \field{urlmonth}{1}
      \field{urlyear}{2024}
      \field{volume}{7}
      \field{year}{2019}
      \field{dateera}{ce}
      \field{urldateera}{ce}
      \field{pages}{264\bibrangedash 280}
      \range{pages}{17}
      \verb{doi}
      \verb 10.1080/24725838.2019.1638331
      \endverb
      \verb{file}
      \verb Full Text PDF:C\:\\Users\\etienne.ricard\\Zotero\\storage\\7ECBGBVF\\Theurel et Desbrosses - 2019 - Occupational Exoskeletons Overview of Their Benef.pdf:application/pdf
      \endverb
      \verb{urlraw}
      \verb https://hal.science/hal-03066649
      \endverb
      \verb{url}
      \verb https://hal.science/hal-03066649
      \endverb
      \keyw{wearable robots,Assistive devices,low back pain,shoulder tendinopathy,workload}
    \endentry
    \entry{van_der_have_exo4work_2022}{article}{}{}
      \name{author}{5}{}{%
        {{un=0,uniquepart=base,hash=64571fc7d9a2a06706bcd8be40ee680c}{%
           family={Have},
           familyi={H\bibinitperiod},
           given={Arthur},
           giveni={A\bibinitperiod},
           givenun=0,
           prefix={van\bibnamedelima der},
           prefixi={v\bibinitperiod\bibinitdelim d\bibinitperiod}}}%
        {{un=0,uniquepart=base,hash=7019c20c530459fad4f82ee6fb7198d4}{%
           family={Rossini},
           familyi={R\bibinitperiod},
           given={Marco},
           giveni={M\bibinitperiod},
           givenun=0}}%
        {{un=0,uniquepart=base,hash=e2b339ef24f5a73e92a931c16c0f2ef1}{%
           family={Rodriguez-Guerrero},
           familyi={R\bibinithyphendelim G\bibinitperiod},
           given={Carlos},
           giveni={C\bibinitperiod},
           givenun=0}}%
        {{un=0,uniquepart=base,hash=5ffeeac90f2609aa4a7052101f6c02c7}{%
           family={Van\bibnamedelima Rossom},
           familyi={V\bibinitperiod\bibinitdelim R\bibinitperiod},
           given={Sam},
           giveni={S\bibinitperiod},
           givenun=0}}%
        {{un=0,uniquepart=base,hash=dee59e4a4ddc7d93dff1033f75fb1bd4}{%
           family={Jonkers},
           familyi={J\bibinitperiod},
           given={Ilse},
           giveni={I\bibinitperiod},
           givenun=0}}%
      }
      \strng{namehash}{d1d03a8156fb229dab45cfd0e89e0373}
      \strng{fullhash}{922fccabf374578debf4fe8a0f123571}
      \strng{fullhashraw}{922fccabf374578debf4fe8a0f123571}
      \strng{bibnamehash}{922fccabf374578debf4fe8a0f123571}
      \strng{authorbibnamehash}{922fccabf374578debf4fe8a0f123571}
      \strng{authornamehash}{d1d03a8156fb229dab45cfd0e89e0373}
      \strng{authorfullhash}{922fccabf374578debf4fe8a0f123571}
      \strng{authorfullhashraw}{922fccabf374578debf4fe8a0f123571}
      \field{sortinit}{v}
      \field{sortinithash}{afb52128e5b4dc4b843768c0113d673b}
      \field{extradatescope}{labelyear}
      \field{labeldatesource}{}
      \true{uniqueprimaryauthor}
      \field{labelnamesource}{author}
      \field{labeltitlesource}{title}
      \field{abstract}{Introduction Excessive physical shoulder musculoskeletal loading (muscle and joint contact forces), known to contribute to work-related shoulder disorders, can be reduced by a passive shoulder exoskeleton during quasi-static tasks. However, its effect on neighboring joints i.e. elbow, lower back, hip, and knee and its effect on joint contact forces have not been investigated. Furthermore, the effect of the exoskeleton's assistance versus movement adaptation when wearing the exoskeleton on musculoskeletal loading remains unexplored. Methods 3D motion capture and ground reaction forces were measured while 16 participants performed 5 simulated occupational tasks with and without the exoskeleton. A musculoskeletal modeling workflow was used to calculate musculoskeletal loading. Shoulder muscle fatigue was quantified using surface {EMG}. In addition, exoskeletons usability was quantified using the system usability scale. Results When wearing the passive shoulder exoskeleton, shoulder and elbow musculoskeletal loading decreased during the high lift and overhead wiring task, without increasing the musculoskeletal load at the back, hip and knee. In contrast, musculoskeletal loading in the shoulder, as well as in the knee increased while lifting a box from the ground to knee height and from elbow height to shoulder height. When wearing the exoskeleton, muscle activity of the Trapezius descendens, Deltoideus medius and Biceps brachii were reduced during the high lift. Conclusion The passive shoulder exoskeleton reduces musculoskeletal loading in the lower back, shoulder and elbow during simulated occupational tasks above shoulder height. In contrast, for tasks below shoulder height, the use of the exoskeleton needs to be critically reviewed to avoid increased musculoskeletal loading also in neighboring joints due to altered movement execution when wearing the exoskeleton.}
      \field{day}{1}
      \field{issn}{0003-6870}
      \field{journaltitle}{Applied Ergonomics}
      \field{month}{9}
      \field{shortjournal}{Applied Ergonomics}
      \field{title}{The Exo4Work shoulder exoskeleton effectively reduces muscle and joint loading during simulated occupational tasks above shoulder height}
      \field{urlday}{21}
      \field{urlmonth}{1}
      \field{urlyear}{2025}
      \field{volume}{103}
      \field{year}{2022}
      \field{dateera}{ce}
      \field{urldateera}{ce}
      \field{pages}{103800}
      \range{pages}{1}
      \verb{doi}
      \verb 10.1016/j.apergo.2022.103800
      \endverb
      \verb{file}
      \verb ScienceDirect Snapshot:C\:\\Users\\etienne.ricard\\Zotero\\storage\\E6LRU4T6\\S0003687022001235.html:text/html;Texte intégral:C\:\\Users\\etienne.ricard\\Zotero\\storage\\NS6RXC27\\van der Have et al. - 2022 - The Exo4Work shoulder exoskeleton effectively redu.pdf:application/pdf
      \endverb
      \verb{urlraw}
      \verb https://www.sciencedirect.com/science/article/pii/S0003687022001235
      \endverb
      \verb{url}
      \verb https://www.sciencedirect.com/science/article/pii/S0003687022001235
      \endverb
      \keyw{Full-body musculoskeletal modeling,Muscle fatigue,Passive shoulder exoskeleton,Simulated occupational tasks}
    \endentry
    \entry{van_engelhoven_evaluation_2018}{article}{}{}
      \name{author}{6}{}{%
        {{un=0,uniquepart=base,hash=0b31d862ac7242ca4d0ed01ffe99b002}{%
           family={Van\bibnamedelima Engelhoven},
           familyi={V\bibinitperiod\bibinitdelim E\bibinitperiod},
           given={Logan},
           giveni={L\bibinitperiod},
           givenun=0}}%
        {{un=0,uniquepart=base,hash=2f27fc6598664bf0fa56dfb266e61758}{%
           family={Poon},
           familyi={P\bibinitperiod},
           given={Nathan},
           giveni={N\bibinitperiod},
           givenun=0}}%
        {{un=0,uniquepart=base,hash=c12853e9f0c7c9141d4cb14fb0927480}{%
           family={Kazerooni},
           familyi={K\bibinitperiod},
           given={Homayoon},
           giveni={H\bibinitperiod},
           givenun=0}}%
        {{un=0,uniquepart=base,hash=4c06a347dfb1d657a269cbb33afbfc57}{%
           family={Barr},
           familyi={B\bibinitperiod},
           given={Alan},
           giveni={A\bibinitperiod},
           givenun=0}}%
        {{un=0,uniquepart=base,hash=211c7c41d82cb0ead1f607daf89c2e57}{%
           family={Rempel},
           familyi={R\bibinitperiod},
           given={David},
           giveni={D\bibinitperiod},
           givenun=0}}%
        {{un=0,uniquepart=base,hash=3230a00a9668c13591bbb67a527b9e38}{%
           family={Harris-Adamson},
           familyi={H\bibinithyphendelim A\bibinitperiod},
           given={Carisa},
           giveni={C\bibinitperiod},
           givenun=0}}%
      }
      \strng{namehash}{035d1fbbfa6a292266d0f72d5ab0ee29}
      \strng{fullhash}{c2e6f216107e772f54452cd50273a7ed}
      \strng{fullhashraw}{c2e6f216107e772f54452cd50273a7ed}
      \strng{bibnamehash}{c2e6f216107e772f54452cd50273a7ed}
      \strng{authorbibnamehash}{c2e6f216107e772f54452cd50273a7ed}
      \strng{authornamehash}{035d1fbbfa6a292266d0f72d5ab0ee29}
      \strng{authorfullhash}{c2e6f216107e772f54452cd50273a7ed}
      \strng{authorfullhashraw}{c2e6f216107e772f54452cd50273a7ed}
      \field{extraname}{1}
      \field{sortinit}{V}
      \field{sortinithash}{afb52128e5b4dc4b843768c0113d673b}
      \field{extradatescope}{labelyear}
      \field{labeldatesource}{}
      \true{uniqueprimaryauthor}
      \field{labelnamesource}{author}
      \field{labeltitlesource}{title}
      \field{abstract}{Introduction: Les tâches aériennes augmentent le risque de troubles musculo-squelettiques liés au travail pour les travailleurs de l’industrie. Un exosquelette de support d’épaule avec un couple réglable et dépendant de l’angle (appelé {shoulderX} dans cet article pour plus de brièveté) a été conçu et construit au laboratoire d’ingénierie humaine et de robotique de l’Université de Californie à Berkeley pour les travailleurs effectuant des tâches aériennes. {shoulderX} a été conçu spécifiquement pour réduire l’exposition à de grandes forces d’effort musculaire sur le complexe de l’épaule à partir du travail aérien. Méthode: Nous avons évalué {shoulderX} en mesurant l’activation musculaire du trapèze supérieur ({UT}), du deltoïde antérieur ({AD}), du triceps à longue tête ({TR}) et de l’infraspinatus ({IF}) lors de tâches aériennes statiques et dynamiques. Treize sujets masculins ayant de l’expérience dans les industries de la construction ou de la fabrication ont été recrutés pour effectuer des tâches aériennes à l’aide d’outils légers (0,45 kg) et lourds (2,25 kg) avec quatre niveaux de support d’exosquelette (0, 8,5, 13,0, 20,0 Nm de couple de crête). Résultats: Dans toutes les conditions, l’activité musculaire fléchisseuse de l’épaule du porteur de {UT}, {AD} a été réduite avec une force croissante de l’é{pauleX} jusqu’à 80\%. Les sujets ont unanimement préféré l’utilisation de l’é{pauleX} à la condition non assistée pour tous les types de tâches (tâches aériennes statiques et dynamiques) et les poids des outils (0,45 kg et 2,25 kg). Conclusion: {shoulderX} réduit l’activité musculaire primaire du porteur dans le travail statique et dynamique au-dessus de la tête et se traduit par un modèle plus souhaitable et équilibré d’activation complexe de l’épaule. Cette enquête indique que {shoulderX} réduit le risque de blessures à l’épaule liées au travail pendant les tâches aériennes.}
      \field{day}{1}
      \field{issn}{2169-5067}
      \field{journaltitle}{Proceedings of the Human Factors and Ergonomics Society Annual Meeting}
      \field{langid}{english}
      \field{month}{9}
      \field{note}{Number: 1 Publisher: {SAGE} Publications Inc}
      \field{number}{1}
      \field{shortjournal}{Proceedings of the Human Factors and Ergonomics Society Annual Meeting}
      \field{title}{Evaluation of an adjustable support shoulder exoskeleton on static and dynamic overhead tasks}
      \field{urlday}{20}
      \field{urlmonth}{8}
      \field{urlyear}{2022}
      \field{volume}{62}
      \field{year}{2018}
      \field{dateera}{ce}
      \field{urldateera}{ce}
      \field{pages}{804\bibrangedash 808}
      \range{pages}{5}
      \verb{doi}
      \verb 10.1177/1541931218621184
      \endverb
      \verb{file}
      \verb SAGE PDF Full Text:C\:\\Users\\etienne.ricard\\Zotero\\storage\\S8FSHVFB\\Van Engelhoven et al. - 2018 - Évaluation d’un exosquelette d’épaule de support r.pdf:application/pdf
      \endverb
      \verb{urlraw}
      \verb https://doi.org/10.1177/1541931218621184
      \endverb
      \verb{url}
      \verb https://doi.org/10.1177/1541931218621184
      \endverb
    \endentry
    \entry{van_engelhoven_experimental_2019}{article}{}{}
      \name{author}{6}{}{%
        {{un=0,uniquepart=base,hash=0b31d862ac7242ca4d0ed01ffe99b002}{%
           family={Van\bibnamedelima Engelhoven},
           familyi={V\bibinitperiod\bibinitdelim E\bibinitperiod},
           given={Logan},
           giveni={L\bibinitperiod},
           givenun=0}}%
        {{un=0,uniquepart=base,hash=2f27fc6598664bf0fa56dfb266e61758}{%
           family={Poon},
           familyi={P\bibinitperiod},
           given={Nathan},
           giveni={N\bibinitperiod},
           givenun=0}}%
        {{un=0,uniquepart=base,hash=c12853e9f0c7c9141d4cb14fb0927480}{%
           family={Kazerooni},
           familyi={K\bibinitperiod},
           given={Homayoon},
           giveni={H\bibinitperiod},
           givenun=0}}%
        {{un=0,uniquepart=base,hash=211c7c41d82cb0ead1f607daf89c2e57}{%
           family={Rempel},
           familyi={R\bibinitperiod},
           given={David},
           giveni={D\bibinitperiod},
           givenun=0}}%
        {{un=0,uniquepart=base,hash=4c06a347dfb1d657a269cbb33afbfc57}{%
           family={Barr},
           familyi={B\bibinitperiod},
           given={Alan},
           giveni={A\bibinitperiod},
           givenun=0}}%
        {{un=0,uniquepart=base,hash=3230a00a9668c13591bbb67a527b9e38}{%
           family={Harris-Adamson},
           familyi={H\bibinithyphendelim A\bibinitperiod},
           given={Carisa},
           giveni={C\bibinitperiod},
           givenun=0}}%
      }
      \strng{namehash}{035d1fbbfa6a292266d0f72d5ab0ee29}
      \strng{fullhash}{55e8f52c663390111989de9102a33b4b}
      \strng{fullhashraw}{55e8f52c663390111989de9102a33b4b}
      \strng{bibnamehash}{55e8f52c663390111989de9102a33b4b}
      \strng{authorbibnamehash}{55e8f52c663390111989de9102a33b4b}
      \strng{authornamehash}{035d1fbbfa6a292266d0f72d5ab0ee29}
      \strng{authorfullhash}{55e8f52c663390111989de9102a33b4b}
      \strng{authorfullhashraw}{55e8f52c663390111989de9102a33b4b}
      \field{extraname}{2}
      \field{sortinit}{V}
      \field{sortinithash}{afb52128e5b4dc4b843768c0113d673b}
      \field{extradatescope}{labelyear}
      \field{labeldatesource}{}
      \true{uniqueprimaryauthor}
      \field{labelnamesource}{author}
      \field{labeltitlesource}{shorttitle}
      \field{day}{2}
      \field{issn}{2472-5838, 2472-5846}
      \field{journaltitle}{{IISE} Transactions on Occupational Ergonomics and Human Factors}
      \field{langid}{english}
      \field{month}{10}
      \field{number}{3}
      \field{shortjournal}{{IISE} Transactions on Occupational Ergonomics and Human Factors}
      \field{shorttitle}{Experimental Evaluation of a Shoulder-Support Exoskeleton for Overhead Work}
      \field{title}{Experimental Evaluation of a Shoulder-Support Exoskeleton for Overhead Work: Influences of Peak Torque Amplitude, Task, and Tool Mass}
      \field{urlday}{11}
      \field{urlmonth}{1}
      \field{urlyear}{2024}
      \field{volume}{7}
      \field{year}{2019}
      \field{dateera}{ce}
      \field{urldateera}{ce}
      \field{pages}{250\bibrangedash 263}
      \range{pages}{14}
      \verb{doi}
      \verb 10.1080/24725838.2019.1637799
      \endverb
      \verb{file}
      \verb Van Engelhoven et al. - 2019 - Experimental Evaluation of a Shoulder-Support Exos.pdf:C\:\\Users\\etienne.ricard\\Zotero\\storage\\RTWATS2P\\Van Engelhoven et al. - 2019 - Experimental Evaluation of a Shoulder-Support Exos.pdf:application/pdf
      \endverb
      \verb{urlraw}
      \verb https://www.tandfonline.com/doi/full/10.1080/24725838.2019.1637799
      \endverb
      \verb{url}
      \verb https://www.tandfonline.com/doi/full/10.1080/24725838.2019.1637799
      \endverb
    \endentry
    \entry{van_harmelen_measuring_2022}{article}{}{}
      \name{author}{2}{}{%
        {{un=0,uniquepart=base,hash=39764e2dc6bcfec3e2eac317e507c180}{%
           family={Van\bibnamedelima Harmelen},
           familyi={V\bibinitperiod\bibinitdelim H\bibinitperiod},
           given={V},
           giveni={V\bibinitperiod},
           givenun=0}}%
        {{un=0,uniquepart=base,hash=1e3c18003955b377a6a0e07eaf95983c}{%
           family={Schnieders},
           familyi={S\bibinitperiod},
           given={J},
           giveni={J\bibinitperiod},
           givenun=0}}%
      }
      \strng{namehash}{d979ec19e187a5cfcb47cf42bc03ffac}
      \strng{fullhash}{d979ec19e187a5cfcb47cf42bc03ffac}
      \strng{fullhashraw}{d979ec19e187a5cfcb47cf42bc03ffac}
      \strng{bibnamehash}{d979ec19e187a5cfcb47cf42bc03ffac}
      \strng{authorbibnamehash}{d979ec19e187a5cfcb47cf42bc03ffac}
      \strng{authornamehash}{d979ec19e187a5cfcb47cf42bc03ffac}
      \strng{authorfullhash}{d979ec19e187a5cfcb47cf42bc03ffac}
      \strng{authorfullhashraw}{d979ec19e187a5cfcb47cf42bc03ffac}
      \field{sortinit}{V}
      \field{sortinithash}{afb52128e5b4dc4b843768c0113d673b}
      \field{extradatescope}{labelyear}
      \field{labeldatesource}{}
      \true{uniqueprimaryauthor}
      \field{labelnamesource}{author}
      \field{labeltitlesource}{title}
      \field{abstract}{Wearing a passive back exoskeleton is an effective method to mitigate risks on low back pain ({LBP}). An important characteristic of passive exoskeletons is the torque-angle curve, because it describes the amount of support that is provided to the user in different postures. The amount of support determines to what degree risks of {LBP} are reduced. Using a unique measurement setup, the torque-angle curves of the Laevo {FLEX} and Laevo V2.5 lower back exoskeletons are measured.}
      \field{langid}{english}
      \field{title}{Measuring the amount of support of lower back exoskeletons}
      \field{year}{2022}
      \field{dateera}{ce}
      \verb{doi}
      \verb https://www.laevo-exoskeletons.com/en/learning-center
      \endverb
      \verb{file}
      \verb van Harmelen et Schnieders - Measuring the amount of support of lower back exos.pdf:C\:\\Users\\etienne.ricard\\Zotero\\storage\\RDAY867G\\van Harmelen et Schnieders - Measuring the amount of support of lower back exos.pdf:application/pdf
      \endverb
    \endentry
    \entry{wagenmakers_aic_2004}{article}{}{}
      \name{author}{2}{}{%
        {{un=0,uniquepart=base,hash=d0127560e030afe2fdab5e2b35378c37}{%
           family={Wagenmakers},
           familyi={W\bibinitperiod},
           given={Eric-Jan},
           giveni={E\bibinithyphendelim J\bibinitperiod},
           givenun=0}}%
        {{un=0,uniquepart=base,hash=060041b0a14bacfe8f64f0654fafaed4}{%
           family={Farrell},
           familyi={F\bibinitperiod},
           given={Simon},
           giveni={S\bibinitperiod},
           givenun=0}}%
      }
      \strng{namehash}{b3f5d86bb2e278c1149c833a6a739b38}
      \strng{fullhash}{b3f5d86bb2e278c1149c833a6a739b38}
      \strng{fullhashraw}{b3f5d86bb2e278c1149c833a6a739b38}
      \strng{bibnamehash}{b3f5d86bb2e278c1149c833a6a739b38}
      \strng{authorbibnamehash}{b3f5d86bb2e278c1149c833a6a739b38}
      \strng{authornamehash}{b3f5d86bb2e278c1149c833a6a739b38}
      \strng{authorfullhash}{b3f5d86bb2e278c1149c833a6a739b38}
      \strng{authorfullhashraw}{b3f5d86bb2e278c1149c833a6a739b38}
      \field{sortinit}{W}
      \field{sortinithash}{4315d78024d0cea9b57a0c6f0e35ed0d}
      \field{extradatescope}{labelyear}
      \field{labeldatesource}{}
      \true{uniqueprimaryauthor}
      \field{labelnamesource}{author}
      \field{labeltitlesource}{title}
      \field{abstract}{The Akaike information criterion ({AIC}; Akaike, 1973) is a popular method for comparing the adequacy of multiple, possibly nonnested models. Current practice in cognitive psychology is to accept a single model on the basis of only the “raw” {AIC} values, making it difficult to unambiguously interpret the observed {AIC} differences in terms of a continuous measure such as probability. Here we demonstrate that {AIC} values can be easily transformed to so-called Akaike weights (e.g., Akaike, 1978, 1979; Bozdogan, 1987; Burnham \& Anderson, 2002), which can be directly interpreted as conditional probabilities for each model. We show by example how these Akaike weights can greatly facilitate the interpretation of the results of {AIC} model comparison procedures.}
      \field{day}{1}
      \field{issn}{1531-5320}
      \field{journaltitle}{Psychonomic Bulletin \& Review}
      \field{langid}{english}
      \field{month}{2}
      \field{number}{1}
      \field{shortjournal}{Psychonomic Bulletin \& Review}
      \field{title}{{AIC} model selection using Akaike weights}
      \field{urlday}{18}
      \field{urlmonth}{4}
      \field{urlyear}{2024}
      \field{volume}{11}
      \field{year}{2004}
      \field{dateera}{ce}
      \field{urldateera}{ce}
      \field{pages}{192\bibrangedash 196}
      \range{pages}{5}
      \verb{doi}
      \verb 10.3758/BF03206482
      \endverb
      \verb{file}
      \verb Full Text PDF:C\:\\Users\\etienne.ricard\\Zotero\\storage\\QPPRTAA3\\Wagenmakers et Farrell - 2004 - AIC model selection using Akaike weights.pdf:application/pdf
      \endverb
      \verb{urlraw}
      \verb https://doi.org/10.3758/BF03206482
      \endverb
      \verb{url}
      \verb https://doi.org/10.3758/BF03206482
      \endverb
      \keyw{Akaike Weight,Candidate Model,Leibler Discrepancy,Model Selection,Prior Density}
    \endentry
    \entry{watterworth_equations_2023}{article}{}{}
      \name{author}{5}{}{%
        {{un=0,uniquepart=base,hash=8af66423a058931a3520b3b01cad2bff}{%
           family={Watterworth},
           familyi={W\bibinitperiod},
           given={Michael\bibnamedelimb W.\bibnamedelimi B.},
           giveni={M\bibinitperiod\bibinitdelim W\bibinitperiod\bibinitdelim B\bibinitperiod},
           givenun=0}}%
        {{un=0,uniquepart=base,hash=df4feadbe8cefa52b7473284eb94050b}{%
           family={Dharmaputra},
           familyi={D\bibinitperiod},
           given={Ryuta},
           giveni={R\bibinitperiod},
           givenun=0}}%
        {{un=0,uniquepart=base,hash=db05db4c755335991c4888f6bfb95c31}{%
           family={Porto},
           familyi={P\bibinitperiod},
           given={Ryan},
           giveni={R\bibinitperiod},
           givenun=0}}%
        {{un=0,uniquepart=base,hash=a65ea724add236e1bbd2d82b24697724}{%
           family={Cort},
           familyi={C\bibinitperiod},
           given={Joel\bibnamedelima A.},
           giveni={J\bibinitperiod\bibinitdelim A\bibinitperiod},
           givenun=0}}%
        {{un=0,uniquepart=base,hash=706c3141b58c03233ef744c39c6d6b29}{%
           family={La\bibnamedelima Delfa},
           familyi={L\bibinitperiod\bibinitdelim D\bibinitperiod},
           given={Nicholas\bibnamedelima J.},
           giveni={N\bibinitperiod\bibinitdelim J\bibinitperiod},
           givenun=0}}%
      }
      \strng{namehash}{4658a249ebf9d8d5e7b0f9416e77ca51}
      \strng{fullhash}{2369290708146494b983d9f38eb1fd4f}
      \strng{fullhashraw}{2369290708146494b983d9f38eb1fd4f}
      \strng{bibnamehash}{2369290708146494b983d9f38eb1fd4f}
      \strng{authorbibnamehash}{2369290708146494b983d9f38eb1fd4f}
      \strng{authornamehash}{4658a249ebf9d8d5e7b0f9416e77ca51}
      \strng{authorfullhash}{2369290708146494b983d9f38eb1fd4f}
      \strng{authorfullhashraw}{2369290708146494b983d9f38eb1fd4f}
      \field{sortinit}{W}
      \field{sortinithash}{4315d78024d0cea9b57a0c6f0e35ed0d}
      \field{extradatescope}{labelyear}
      \field{labeldatesource}{}
      \true{uniqueprimaryauthor}
      \field{labelnamesource}{author}
      \field{labeltitlesource}{title}
      \field{abstract}{Upper-limb exoskeletons are gaining traction in industrial work environments. However, other than advertised general specifications (e.g., peak support angle), the support torque provided throughout the reach envelope is largely unknown to end users. As such, this paper describes a methodology for measuring the specific supportive torque provided by upper-limb exoskeletons. The support of four commercially available passive upper-limb exoskeletons was quantified using an isokinetic dynamometer for all support ranges and levels (n = 68). Tests were repeated four times to determine between-session reliability. Intraclass correlation coefficients demonstrated ‘Good’ to ‘Excellent’ reliability, except for one condition. Polynomial regression equations were developed for each condition to predict exoskeleton support for any upper-limb elevation angle between 10° and 180°. These equations can be used to approximate upper-limb exoskeleton support in digital human modeling assessments, or to aid selection of exoskeleton settings specific to a worker's anthropometry and work task location.}
      \field{day}{1}
      \field{issn}{0003-6870}
      \field{journaltitle}{Applied Ergonomics}
      \field{langid}{english}
      \field{month}{11}
      \field{shortjournal}{Applied Ergonomics}
      \field{title}{Equations for estimating the static supportive torque provided by upper-limb exoskeletons}
      \field{urlday}{26}
      \field{urlmonth}{7}
      \field{urlyear}{2023}
      \field{volume}{113}
      \field{year}{2023}
      \field{dateera}{ce}
      \field{urldateera}{ce}
      \field{pages}{104092}
      \range{pages}{1}
      \verb{doi}
      \verb 10.1016/j.apergo.2023.104092
      \endverb
      \verb{file}
      \verb ScienceDirect Full Text PDF:C\:\\Users\\etienne.ricard\\Zotero\\storage\\TJ5BDC7X\\Watterworth et al. - 2023 - Equations for estimating the static supportive tor.pdf:application/pdf;ScienceDirect Snapshot:C\:\\Users\\etienne.ricard\\Zotero\\storage\\TD5NRE2X\\S0003687023001308.html:text/html
      \endverb
      \verb{urlraw}
      \verb https://www.sciencedirect.com/science/article/pii/S0003687023001308
      \endverb
      \verb{url}
      \verb https://www.sciencedirect.com/science/article/pii/S0003687023001308
      \endverb
      \keyw{Exoskeleton,Reliability,Dynamometry}
    \endentry
    \entry{whitcomb_comparison_1995}{online}{}{}
      \name{author}{3}{}{%
        {{un=0,uniquepart=base,hash=65d07fc5d0389effb6c8c813cd791d55}{%
           family={Whitcomb},
           familyi={W\bibinitperiod},
           given={Laura\bibnamedelima J.},
           giveni={L\bibinitperiod\bibinitdelim J\bibinitperiod},
           givenun=0}}%
        {{un=0,uniquepart=base,hash=a5e5e250e86a92964e22181c15e68747}{%
           family={Kelley},
           familyi={K\bibinitperiod},
           given={Martin\bibnamedelima J.},
           giveni={M\bibinitperiod\bibinitdelim J\bibinitperiod},
           givenun=0}}%
        {{un=0,uniquepart=base,hash=b602e066e6138afcc1fcde5e4ca9baa5}{%
           family={Leiper},
           familyi={L\bibinitperiod},
           given={Carol\bibnamedelima L.},
           giveni={C\bibinitperiod\bibinitdelim L\bibinitperiod},
           givenun=0}}%
      }
      \strng{namehash}{3d66bcd7be19dff6049f272c6a3b7e85}
      \strng{fullhash}{fd48b2e10311c806e96ef663faf66acf}
      \strng{fullhashraw}{fd48b2e10311c806e96ef663faf66acf}
      \strng{bibnamehash}{fd48b2e10311c806e96ef663faf66acf}
      \strng{authorbibnamehash}{fd48b2e10311c806e96ef663faf66acf}
      \strng{authornamehash}{3d66bcd7be19dff6049f272c6a3b7e85}
      \strng{authorfullhash}{fd48b2e10311c806e96ef663faf66acf}
      \strng{authorfullhashraw}{fd48b2e10311c806e96ef663faf66acf}
      \field{sortinit}{W}
      \field{sortinithash}{4315d78024d0cea9b57a0c6f0e35ed0d}
      \field{extradatescope}{labelyear}
      \field{labeldatesource}{}
      \true{uniqueprimaryauthor}
      \field{labelnamesource}{author}
      \field{labeltitlesource}{title}
      \field{langid}{english}
      \field{title}{A Comparison of Torque Production During Dynamic Strength Testing of Shoulder Abduction in the Coronal Plane and the Plane of the Scapula}
      \field{urlday}{7}
      \field{urlmonth}{2}
      \field{urlyear}{2024}
      \field{year}{1995}
      \field{dateera}{ce}
      \field{urldateera}{ce}
      \verb{doi}
      \verb 10.2519/jospt.1995.21.4.227
      \endverb
      \verb{file}
      \verb Snapshot:C\:\\Users\\etienne.ricard\\Zotero\\storage\\RD4JLSV5\\jospt.1995.21.4.html:text/html
      \endverb
      \verb{urlraw}
      \verb https://www.jospt.org/doi/epdf/10.2519/jospt.1995.21.4.227
      \endverb
      \verb{url}
      \verb https://www.jospt.org/doi/epdf/10.2519/jospt.1995.21.4.227
      \endverb
    \endentry
    \entry{winter_biomechanics_2009}{article}{}{}
      \name{author}{1}{}{%
        {{un=0,uniquepart=base,hash=ba66a7e1048f431013e56dd7def9f3e7}{%
           family={Winter},
           familyi={W\bibinitperiod},
           given={David},
           giveni={D\bibinitperiod},
           givenun=0}}%
      }
      \strng{namehash}{ba66a7e1048f431013e56dd7def9f3e7}
      \strng{fullhash}{ba66a7e1048f431013e56dd7def9f3e7}
      \strng{fullhashraw}{ba66a7e1048f431013e56dd7def9f3e7}
      \strng{bibnamehash}{ba66a7e1048f431013e56dd7def9f3e7}
      \strng{authorbibnamehash}{ba66a7e1048f431013e56dd7def9f3e7}
      \strng{authornamehash}{ba66a7e1048f431013e56dd7def9f3e7}
      \strng{authorfullhash}{ba66a7e1048f431013e56dd7def9f3e7}
      \strng{authorfullhashraw}{ba66a7e1048f431013e56dd7def9f3e7}
      \field{sortinit}{W}
      \field{sortinithash}{4315d78024d0cea9b57a0c6f0e35ed0d}
      \field{extradatescope}{labelyear}
      \field{labeldatesource}{}
      \true{uniqueprimaryauthor}
      \field{labelnamesource}{author}
      \field{labeltitlesource}{title}
      \field{abstract}{Figure A.1 Walking Trial—Marker Locations and Mass and Frame Rate Information Table A.1 Raw Coordinate Data (cm) Table A.2(a) Filtered Marker Kinematics—Rib Cage and Greater Trochanter (Hip) Table A.2(b) Filtered Marker Kinematics—Femoral Lateral Epicondyle (Knee) and Head of Fibula Table A.2(c) Filtered Marker Kinematics—Lateral Malleolus (Ankle) and Heel Table A.2(d) Filtered Marker Kinematics—Fifth Metatarsal and Toe Table A.3(a) Linear and Angular Kinematics—Foot Table A.3(b) Linear and Angular Kinematics—Leg Table A.3(c) Linear and Angular Kinematics—Thigh Table A.3(d) Linear and Angular Kinematics—½ {HAT} Table A.4 Relative Joint Angular Kinematics—Ankle, Knee, and Hip Table A.5(a) Reaction Forces and Moments of Force—Ankle and Knee Table A.5(b) Reaction Forces and Moments of Force—Hip Table A.6 Segment Potential, Kinetic, and Total Energies—Foot, Leg, Thigh, and ½ {HAT} Table A.7 Power Generation/Absorption and Transfer—Ankle, Knee, and Hip}
      \field{day}{1}
      \field{issn}{9780470398180}
      \field{journaltitle}{John Wiley \& Sons, Ltd}
      \field{month}{9}
      \field{title}{Biomechanics and Motor Control of Human Movement, Fourth Edition}
      \field{year}{2009}
      \field{dateera}{ce}
      \field{pages}{45\bibrangedash 81}
      \range{pages}{37}
      \verb{doi}
      \verb https://doi.org/10.1002/9780470549148.ch3
      \endverb
    \endentry
    \entry{zhou_model-based_2021}{article}{}{}
      \name{author}{2}{}{%
        {{un=0,uniquepart=base,hash=4af4f7e4174ad30016e6ba76ef365230}{%
           family={Zhou},
           familyi={Z\bibinitperiod},
           given={Xianlian},
           giveni={X\bibinitperiod},
           givenun=0}}%
        {{un=0,uniquepart=base,hash=37b35799d6c9a909c9fd087895ea392f}{%
           family={Zheng},
           familyi={Z\bibinitperiod},
           given={Liying},
           giveni={L\bibinitperiod},
           givenun=0}}%
      }
      \strng{namehash}{b7aaa32e19dd2f075859003985823d06}
      \strng{fullhash}{b7aaa32e19dd2f075859003985823d06}
      \strng{fullhashraw}{b7aaa32e19dd2f075859003985823d06}
      \strng{bibnamehash}{b7aaa32e19dd2f075859003985823d06}
      \strng{authorbibnamehash}{b7aaa32e19dd2f075859003985823d06}
      \strng{authornamehash}{b7aaa32e19dd2f075859003985823d06}
      \strng{authorfullhash}{b7aaa32e19dd2f075859003985823d06}
      \strng{authorfullhashraw}{b7aaa32e19dd2f075859003985823d06}
      \field{sortinit}{Z}
      \field{sortinithash}{96892c0b0a36bb8557c40c49813d48b3}
      \field{extradatescope}{labelyear}
      \field{labeldatesource}{}
      \true{uniqueprimaryauthor}
      \field{labelnamesource}{author}
      \field{labeltitlesource}{title}
      \field{abstract}{{OCCUPATIONAL} {APPLICATIONSIn} recent years, various upper limb exoskeletons have been developed aiming to support industrial workers for a range of tasks and reduce risks of work-related musculoskeletal disorders. Most commercially available upper limb exoskeletons are passive systems that use compliant elements such as springs or elastic components to store and release energy to assist the user’s motion. In contrast, many active exoskeletons, which are typically comprised of one or more powered actuators to provide joint assistance, are still in the research and development stages. Nevertheless, the functions and efficacy of various exoskeleton systems need to be further compared and assessed. This study presents a model-based approach to evaluate different designs of passive and active assistance and demonstrates the benefits of both assistance methods in an overhead lifting task. In addition, the modeling and simulation indicate the potential advantages of using the active assistance, based on electromyography.}
      \field{day}{2}
      \field{issn}{2472-5838}
      \field{journaltitle}{{IISE} Transactions on Occupational Ergonomics and Human Factors}
      \field{month}{10}
      \field{note}{Number: 3-4 Publisher: Taylor \& Francis \_eprint: https://doi.org/10.1080/24725838.2021.1954565}
      \field{number}{3}
      \field{title}{Model-Based Comparison of Passive and Active Assistance Designs in an Occupational Upper Limb Exoskeleton for Overhead Lifting}
      \field{urlday}{25}
      \field{urlmonth}{5}
      \field{urlyear}{2022}
      \field{volume}{9}
      \field{year}{2021}
      \field{dateera}{ce}
      \field{urldateera}{ce}
      \field{pages}{167\bibrangedash 185}
      \range{pages}{19}
      \verb{doi}
      \verb 10.1080/24725838.2021.1954565
      \endverb
      \verb{file}
      \verb Full Text PDF:C\:\\Users\\etienne.ricard\\Zotero\\storage\\5GQU759Y\\Zhou et Zheng - 2021 - Model-Based Comparison of Passive and Active Assis.pdf:application/pdf;Snapshot:C\:\\Users\\etienne.ricard\\Zotero\\storage\\AMD3DAWR\\24725838.2021.html:text/html
      \endverb
      \verb{urlraw}
      \verb https://doi.org/10.1080/24725838.2021.1954565
      \endverb
      \verb{url}
      \verb https://doi.org/10.1080/24725838.2021.1954565
      \endverb
      \keyw{musculoskeletal model,human-exoskeleton interaction,Overhead lifting,upper limb exoskeleton}
    \endentry
  \enddatalist
  \datalist[entry]{apa/global//global/global/global}
    \entry{akaike_new_1974}{article}{}{}
      \name{author}{1}{}{%
        {{un=0,uniquepart=base,hash=71ea86082a80cba140f9ff16828ad082}{%
           family={Akaike},
           familyi={A\bibinitperiod},
           given={H.},
           giveni={H\bibinitperiod},
           givenun=0}}%
      }
      \strng{namehash}{71ea86082a80cba140f9ff16828ad082}
      \strng{fullhash}{71ea86082a80cba140f9ff16828ad082}
      \strng{fullhashraw}{71ea86082a80cba140f9ff16828ad082}
      \strng{bibnamehash}{71ea86082a80cba140f9ff16828ad082}
      \strng{authorbibnamehash}{71ea86082a80cba140f9ff16828ad082}
      \strng{authornamehash}{71ea86082a80cba140f9ff16828ad082}
      \strng{authorfullhash}{71ea86082a80cba140f9ff16828ad082}
      \strng{authorfullhashraw}{71ea86082a80cba140f9ff16828ad082}
      \field{sortinit}{A}
      \field{sortinithash}{2f401846e2029bad6b3ecc16d50031e2}
      \field{extradatescope}{labelyear}
      \field{labeldatesource}{}
      \true{uniqueprimaryauthor}
      \field{labelnamesource}{author}
      \field{labeltitlesource}{title}
      \field{issn}{0018-9286}
      \field{journaltitle}{{IEEE} Transactions on Automatic Control}
      \field{langid}{english}
      \field{month}{12}
      \field{number}{6}
      \field{shortjournal}{{IEEE} Trans. Automat. Contr.}
      \field{title}{A new look at the statistical model identification}
      \field{urlday}{25}
      \field{urlmonth}{10}
      \field{urlyear}{2023}
      \field{volume}{19}
      \field{year}{1974}
      \field{dateera}{ce}
      \field{urldateera}{ce}
      \field{pages}{716\bibrangedash 723}
      \range{pages}{8}
      \verb{doi}
      \verb 10.1109/TAC.1974.1100705
      \endverb
      \verb{file}
      \verb Akaike - 1974 - A new look at the statistical model identification.pdf:C\:\\Users\\etienne.ricard\\Zotero\\storage\\2VNS8IC8\\Akaike - 1974 - A new look at the statistical model identification.pdf:application/pdf
      \endverb
      \verb{urlraw}
      \verb http://ieeexplore.ieee.org/document/1100705/
      \endverb
      \verb{url}
      \verb http://ieeexplore.ieee.org/document/1100705/
      \endverb
    \endentry
    \entry{anton_effect_2001}{article}{}{}
      \name{author}{6}{}{%
        {{un=0,uniquepart=base,hash=d453e4274fd9d81ea89e6f5e45d01cc2}{%
           family={Anton},
           familyi={A\bibinitperiod},
           given={Dan},
           giveni={D\bibinitperiod},
           givenun=0}}%
        {{un=0,uniquepart=base,hash=a13c1fa3ae21a5037fee8845b99676ec}{%
           family={Shibley},
           familyi={S\bibinitperiod},
           given={Lee\bibnamedelima D.},
           giveni={L\bibinitperiod\bibinitdelim D\bibinitperiod},
           givenun=0}}%
        {{un=0,uniquepart=base,hash=4145f75180da6076272b4b3ad73ca0c9}{%
           family={Fethke},
           familyi={F\bibinitperiod},
           given={Nathan\bibnamedelima B.},
           giveni={N\bibinitperiod\bibinitdelim B\bibinitperiod},
           givenun=0}}%
        {{un=0,uniquepart=base,hash=e4af40a2235380dd4f87e491a51a4893}{%
           family={Hess},
           familyi={H\bibinitperiod},
           given={Jennifer},
           giveni={J\bibinitperiod},
           givenun=0}}%
        {{un=0,uniquepart=base,hash=73e4f334b284726bf5b576ad6b2042b2}{%
           family={Cook},
           familyi={C\bibinitperiod},
           given={Thomas\bibnamedelima M.},
           giveni={T\bibinitperiod\bibinitdelim M\bibinitperiod},
           givenun=0}}%
        {{un=0,uniquepart=base,hash=e3671026211ac9422b4dd3bcf52ff1ea}{%
           family={Rosecrance},
           familyi={R\bibinitperiod},
           given={John},
           giveni={J\bibinitperiod},
           givenun=0}}%
      }
      \strng{namehash}{b5580acd7ee718436a947ca751e7abf2}
      \strng{fullhash}{04d8ed2a5699fcb64cd76b3fbacc0ac8}
      \strng{fullhashraw}{04d8ed2a5699fcb64cd76b3fbacc0ac8}
      \strng{bibnamehash}{04d8ed2a5699fcb64cd76b3fbacc0ac8}
      \strng{authorbibnamehash}{04d8ed2a5699fcb64cd76b3fbacc0ac8}
      \strng{authornamehash}{b5580acd7ee718436a947ca751e7abf2}
      \strng{authorfullhash}{04d8ed2a5699fcb64cd76b3fbacc0ac8}
      \strng{authorfullhashraw}{04d8ed2a5699fcb64cd76b3fbacc0ac8}
      \field{sortinit}{A}
      \field{sortinithash}{2f401846e2029bad6b3ecc16d50031e2}
      \field{extradatescope}{labelyear}
      \field{labeldatesource}{}
      \true{uniqueprimaryauthor}
      \field{labelnamesource}{author}
      \field{labeltitlesource}{title}
      \field{issn}{0014-0139, 1366-5847}
      \field{journaltitle}{Ergonomics}
      \field{langid}{english}
      \field{month}{4}
      \field{number}{5}
      \field{shortjournal}{Ergonomics}
      \field{title}{The effect of overhead drilling position on shoulder moment and electromyography}
      \field{urlday}{7}
      \field{urlmonth}{2}
      \field{urlyear}{2024}
      \field{volume}{44}
      \field{year}{2001}
      \field{dateera}{ce}
      \field{urldateera}{ce}
      \field{pages}{489\bibrangedash 501}
      \range{pages}{13}
      \verb{doi}
      \verb 10.1080/00140130120079
      \endverb
      \verb{file}
      \verb Full Text PDF:C\:\\Users\\etienne.ricard\\Zotero\\storage\\MCT7CH2L\\Anton et al. - 2001 - The effect of overhead drilling position on should.pdf:application/pdf
      \endverb
      \verb{urlraw}
      \verb https://www.tandfonline.com/doi/full/10.1080/00140130120079
      \endverb
      \verb{url}
      \verb https://www.tandfonline.com/doi/full/10.1080/00140130120079
      \endverb
    \endentry
    \entry{asgari_design_2020}{report}{}{}
      \name{author}{5}{}{%
        {{un=0,uniquepart=base,hash=d70d4ee58b357f21e774baf9879dcdba}{%
           family={Asgari},
           familyi={A\bibinitperiod},
           given={Morteza},
           giveni={M\bibinitperiod},
           givenun=0}}%
        {{un=0,uniquepart=base,hash=8645198b685023e0a610b1f6ca0672ce}{%
           family={Phillips},
           familyi={P\bibinitperiod},
           given={Elizabeth\bibnamedelima A.},
           giveni={E\bibinitperiod\bibinitdelim A\bibinitperiod},
           givenun=0}}%
        {{un=0,uniquepart=base,hash=75115ea2fb508bcf79dd658288e480ec}{%
           family={Dalton},
           familyi={D\bibinitperiod},
           given={Britt\bibnamedelima M.},
           giveni={B\bibinitperiod\bibinitdelim M\bibinitperiod},
           givenun=0}}%
        {{un=0,uniquepart=base,hash=6142171e40cc19d0770f049ee9ec5ea6}{%
           family={Rudl},
           familyi={R\bibinitperiod},
           given={Jennifer\bibnamedelima L.},
           giveni={J\bibinitperiod\bibinitdelim L\bibinitperiod},
           givenun=0}}%
        {{un=0,uniquepart=base,hash=20de897491253b4e8c0790e4e25db18f}{%
           family={Crouch},
           familyi={C\bibinitperiod},
           given={Dustin\bibnamedelima L.},
           giveni={D\bibinitperiod\bibinitdelim L\bibinitperiod},
           givenun=0}}%
      }
      \list{institution}{1}{%
        {bioRxiv}%
      }
      \strng{namehash}{04d3ab457a3531c91e46fb24071ca842}
      \strng{fullhash}{30b80a1f37108f1c49ca21d2140b4a52}
      \strng{fullhashraw}{30b80a1f37108f1c49ca21d2140b4a52}
      \strng{bibnamehash}{30b80a1f37108f1c49ca21d2140b4a52}
      \strng{authorbibnamehash}{30b80a1f37108f1c49ca21d2140b4a52}
      \strng{authornamehash}{04d3ab457a3531c91e46fb24071ca842}
      \strng{authorfullhash}{30b80a1f37108f1c49ca21d2140b4a52}
      \strng{authorfullhashraw}{30b80a1f37108f1c49ca21d2140b4a52}
      \field{sortinit}{A}
      \field{sortinithash}{2f401846e2029bad6b3ecc16d50031e2}
      \field{extradatescope}{labelyear}
      \field{labeldatesource}{}
      \true{uniqueprimaryauthor}
      \field{labelnamesource}{author}
      \field{labeltitlesource}{title}
      \field{abstract}{The mechanical assistance provided by exoskeletons could potentially replace, assist, or rehabilitate upper extremity function in patients with mild to moderate shoulder disability to perform activities of daily living. While many exoskeletons are “active” (e.g. motorized), mechanically passive exoskeletons may be a more practical and affordable solution to meet a growing clinical need for continuous, home-based movement assistance. In the current study, we designed, fabricated, and evaluated the performance of a wearable, passive, cable-driven shoulder exoskeleton ({WPCSE}) prototype. An innovative feature of the {WPCSE} is a modular spring-cam-wheel system that can be custom designed to compensate for any proportion of the shoulder elevation moment due to gravity over a large range of shoulder motion. The force produced by the spring-cam-wheel system is transmitted over the superior aspect of the shoulder to an arm cuff through a Bowden cable. The results from mechanical evaluation revealed that the modular spring-cam-wheel system could successfully produce an assistive positive shoulder elevation moment that matched the desired, theoretical moment. However, when measured from the physical {WPCSE} prototype, the moment was lower (up to 30\%) during positive shoulder elevation and higher (up to 120\%) during negative shoulder elevation due primarily to friction. Even so, our biomechanical evaluation showed that the {WPCSE} prototype reduced the root mean square (up to 35\%) and peak (up to 33\%) muscular activity, as measured by electromyography, of several muscles crossing the shoulder during shoulder elevation and horizontal adduction/abduction movements. These preliminary results suggest that our {WPCSE} may be suitable for providing movement assistance to people with shoulder disability.}
      \field{day}{2}
      \field{langid}{english}
      \field{month}{6}
      \field{note}{Section: New Results Type: article}
      \field{title}{Design and Performance Evaluation of a Wearable Passive Cable-driven Shoulder Exoskeleton}
      \field{urlday}{25}
      \field{urlmonth}{5}
      \field{urlyear}{2022}
      \field{year}{2020}
      \field{dateera}{ce}
      \field{urldateera}{ce}
      \field{pages}{2020.05.29.096453}
      \range{pages}{-1}
      \verb{doi}
      \verb 10.1101/2020.05.29.096453
      \endverb
      \verb{file}
      \verb Full Text PDF:C\:\\Users\\etienne.ricard\\Zotero\\storage\\Q52HIAGP\\Asgari et al. - 2020 - Design and Performance Evaluation of a Wearable Pa.pdf:application/pdf;Snapshot:C\:\\Users\\etienne.ricard\\Zotero\\storage\\J5UPEKAD\\2020.05.29.096453v2.html:text/html
      \endverb
      \verb{urlraw}
      \verb https://www.biorxiv.org/content/10.1101/2020.05.29.096453v2
      \endverb
      \verb{url}
      \verb https://www.biorxiv.org/content/10.1101/2020.05.29.096453v2
      \endverb
    \endentry
    \entry{barthelme_association_2021}{article}{}{}
      \name{author}{4}{}{%
        {{un=0,uniquepart=base,hash=eca66c567bc887739af4bd2727fbde02}{%
           family={Barthelme},
           familyi={B\bibinitperiod},
           given={Julia},
           giveni={J\bibinitperiod},
           givenun=0}}%
        {{un=0,uniquepart=base,hash=a3d85bb21b044fb69e892201b8572741}{%
           family={Sauter},
           familyi={S\bibinitperiod},
           given={Martha},
           giveni={M\bibinitperiod},
           givenun=0}}%
        {{un=0,uniquepart=base,hash=618c846828377c841d5acb1473b736e3}{%
           family={Mueller},
           familyi={M\bibinitperiod},
           given={Charlotte},
           giveni={C\bibinitperiod},
           givenun=0}}%
        {{un=0,uniquepart=base,hash=aa638aa97a0185d3d9b75532e3d84542}{%
           family={Liebers},
           familyi={L\bibinitperiod},
           given={Falk},
           giveni={F\bibinitperiod},
           givenun=0}}%
      }
      \strng{namehash}{4a87955c2a882bf91ea9bee1541f7a36}
      \strng{fullhash}{26945a7d594e89f5996de3bfb1a89752}
      \strng{fullhashraw}{26945a7d594e89f5996de3bfb1a89752}
      \strng{bibnamehash}{26945a7d594e89f5996de3bfb1a89752}
      \strng{authorbibnamehash}{26945a7d594e89f5996de3bfb1a89752}
      \strng{authornamehash}{4a87955c2a882bf91ea9bee1541f7a36}
      \strng{authorfullhash}{26945a7d594e89f5996de3bfb1a89752}
      \strng{authorfullhashraw}{26945a7d594e89f5996de3bfb1a89752}
      \field{sortinit}{B}
      \field{sortinithash}{d7095fff47cda75ca2589920aae98399}
      \field{extradatescope}{labelyear}
      \field{labeldatesource}{}
      \true{uniqueprimaryauthor}
      \field{labelnamesource}{author}
      \field{labeltitlesource}{title}
      \field{abstract}{Musculoskeletal disorders are the leading cause of work-related sick leave and incur substantial socioeconomic costs. With the aging of our society and employees, the problem is exacerbating, and prevention is becoming increasingly important. According to previous studies, exposure to awkward postures, such as overhead work, is associated with musculoskeletal problems.}
      \field{day}{15}
      \field{issn}{1471-2474}
      \field{journaltitle}{{BMC} Musculoskeletal Disorders}
      \field{langid}{english}
      \field{month}{7}
      \field{number}{1}
      \field{shortjournal}{{BMC} Musculoskelet Disord}
      \field{title}{Association between working in awkward postures, in particular overhead work, and pain in the shoulder region in the context of the 2018 {BIBB}/{BAuA} Employment Survey}
      \field{urlday}{3}
      \field{urlmonth}{1}
      \field{urlyear}{2023}
      \field{volume}{22}
      \field{year}{2021}
      \field{dateera}{ce}
      \field{urldateera}{ce}
      \field{pages}{624}
      \range{pages}{1}
      \verb{doi}
      \verb 10.1186/s12891-021-04482-4
      \endverb
      \verb{file}
      \verb Full Text PDF:C\:\\Users\\etienne.ricard\\Zotero\\storage\\YGJ876CH\\Barthelme et al. - 2021 - Association between working in awkward postures, i.pdf:application/pdf
      \endverb
      \verb{urlraw}
      \verb https://doi.org/10.1186/s12891-021-04482-4
      \endverb
      \verb{url}
      \verb https://doi.org/10.1186/s12891-021-04482-4
      \endverb
      \keyw{{BLOSSFELD}’s job classification,Cross-sectional study,Musculoskeletal disorders,Occupational groups,Overhead work}
    \endentry
    \entry{cohen_power_1992}{article}{}{}
      \name{author}{1}{}{%
        {{un=0,uniquepart=base,hash=90e1b93429e0013509f5a2e1f6d38806}{%
           family={Cohen},
           familyi={C\bibinitperiod},
           given={J.},
           giveni={J\bibinitperiod},
           givenun=0}}%
      }
      \strng{namehash}{90e1b93429e0013509f5a2e1f6d38806}
      \strng{fullhash}{90e1b93429e0013509f5a2e1f6d38806}
      \strng{fullhashraw}{90e1b93429e0013509f5a2e1f6d38806}
      \strng{bibnamehash}{90e1b93429e0013509f5a2e1f6d38806}
      \strng{authorbibnamehash}{90e1b93429e0013509f5a2e1f6d38806}
      \strng{authornamehash}{90e1b93429e0013509f5a2e1f6d38806}
      \strng{authorfullhash}{90e1b93429e0013509f5a2e1f6d38806}
      \strng{authorfullhashraw}{90e1b93429e0013509f5a2e1f6d38806}
      \field{sortinit}{C}
      \field{sortinithash}{4d103a86280481745c9c897c925753c0}
      \field{extradatescope}{labelyear}
      \field{labeldatesource}{}
      \true{uniqueprimaryauthor}
      \field{labelnamesource}{author}
      \field{labeltitlesource}{title}
      \field{abstract}{One possible reason for the continued neglect of statistical power analysis in research in the behavioral sciences is the inaccessibility of or difficulty with the standard material. A convenient, although not comprehensive, presentation of required sample sizes is provided here. Effect-size indexes and conventional values for these are given for operationally defined small, medium, and large effects. The sample sizes necessary for .80 power to detect effects at these levels are tabled for eight standard statistical tests: (a) the difference between independent means, (b) the significance of a product-moment correlation, (c) the difference between independent rs, (d) the sign test, (e) the difference between independent proportions, (f) chi-square tests for goodness of fit and contingency tables, (g) one-way analysis of variance, and (h) the significance of a multiple or multiple partial correlation.}
      \field{issn}{0033-2909}
      \field{journaltitle}{Psychological Bulletin}
      \field{month}{7}
      \field{number}{1}
      \field{shortjournal}{Psychol Bull}
      \field{title}{A power primer}
      \field{volume}{112}
      \field{year}{1992}
      \field{dateera}{ce}
      \field{pages}{155\bibrangedash 159}
      \range{pages}{5}
      \verb{doi}
      \verb 10.1037//0033-2909.112.1.155
      \endverb
      \keyw{Sample Size,Chi-Square Distribution,Psychology}
    \endentry
    \entry{crea_occupational_2021}{article}{}{}
      \name{author}{13}{}{%
        {{un=0,uniquepart=base,hash=e892863d44996b084e1446aa451b40c0}{%
           family={Crea},
           familyi={C\bibinitperiod},
           given={Simona},
           giveni={S\bibinitperiod},
           givenun=0}}%
        {{un=0,uniquepart=base,hash=2cbf8f99f805e3e40236e9b9b8eee764}{%
           family={Beckerle},
           familyi={B\bibinitperiod},
           given={Philipp},
           giveni={P\bibinitperiod},
           givenun=0}}%
        {{un=0,uniquepart=base,hash=77246843f83f21017cf913e0950b60d3}{%
           family={Looze},
           familyi={L\bibinitperiod},
           given={Michiel\bibnamedelima De},
           giveni={M\bibinitperiod\bibinitdelim D\bibinitperiod},
           givenun=0}}%
        {{un=0,uniquepart=base,hash=525a8587749e4a060ba316f075b0d10e}{%
           family={Pauw},
           familyi={P\bibinitperiod},
           given={Kevin\bibnamedelima De},
           giveni={K\bibinitperiod\bibinitdelim D\bibinitperiod},
           givenun=0}}%
        {{un=0,uniquepart=base,hash=a139b87a51010f17f52efe29c434a41d}{%
           family={Grazi},
           familyi={G\bibinitperiod},
           given={Lorenzo},
           giveni={L\bibinitperiod},
           givenun=0}}%
        {{un=0,uniquepart=base,hash=12118161a62b94d0a0f499a68288e021}{%
           family={Kermavnar},
           familyi={K\bibinitperiod},
           given={Tjaša},
           giveni={T\bibinitperiod},
           givenun=0}}%
        {{un=0,uniquepart=base,hash=e847dbd432e22ec3338aa0a667bdd9a5}{%
           family={Masood},
           familyi={M\bibinitperiod},
           given={Jawad},
           giveni={J\bibinitperiod},
           givenun=0}}%
        {{un=0,uniquepart=base,hash=27c08ea66dc7dcb022381ca719ee56dd}{%
           family={O’Sullivan},
           familyi={O\bibinitperiod},
           given={Leonard\bibnamedelima W.},
           giveni={L\bibinitperiod\bibinitdelim W\bibinitperiod},
           givenun=0}}%
        {{un=0,uniquepart=base,hash=7a26ac2569ae64b1f0966e343fc52328}{%
           family={Pacifico},
           familyi={P\bibinitperiod},
           given={Ilaria},
           giveni={I\bibinitperiod},
           givenun=0}}%
        {{un=0,uniquepart=base,hash=e2b339ef24f5a73e92a931c16c0f2ef1}{%
           family={Rodriguez-Guerrero},
           familyi={R\bibinithyphendelim G\bibinitperiod},
           given={Carlos},
           giveni={C\bibinitperiod},
           givenun=0}}%
        {{un=0,uniquepart=base,hash=d26ed1d75e96694725ddf2613b4e4f9b}{%
           family={Vitiello},
           familyi={V\bibinitperiod},
           given={Nicola},
           giveni={N\bibinitperiod},
           givenun=0}}%
        {{un=0,uniquepart=base,hash=d64ba5297606e9d04fdcb709130719fe}{%
           family={Ristić-Durrant},
           familyi={R\bibinithyphendelim D\bibinitperiod},
           given={Danijela},
           giveni={D\bibinitperiod},
           givenun=0}}%
        {{un=0,uniquepart=base,hash=18c1305d4e072fb0a23efcc1a4d3a28b}{%
           family={Veneman},
           familyi={V\bibinitperiod},
           given={Jan},
           giveni={J\bibinitperiod},
           givenun=0}}%
      }
      \strng{namehash}{31665ee5d13da93da6088e2a9b70ca86}
      \strng{fullhash}{1c81435eecbffdeb51d7f40fe7936894}
      \strng{fullhashraw}{1c81435eecbffdeb51d7f40fe7936894}
      \strng{bibnamehash}{1c81435eecbffdeb51d7f40fe7936894}
      \strng{authorbibnamehash}{1c81435eecbffdeb51d7f40fe7936894}
      \strng{authornamehash}{31665ee5d13da93da6088e2a9b70ca86}
      \strng{authorfullhash}{1c81435eecbffdeb51d7f40fe7936894}
      \strng{authorfullhashraw}{1c81435eecbffdeb51d7f40fe7936894}
      \field{sortinit}{C}
      \field{sortinithash}{4d103a86280481745c9c897c925753c0}
      \field{extradatescope}{labelyear}
      \field{labeldatesource}{}
      \true{uniqueprimaryauthor}
      \field{labelnamesource}{author}
      \field{labeltitlesource}{shorttitle}
      \field{abstract}{The large-scale adoption of occupational exoskeletons ({OEs}) will only happen if clear evidence of effectiveness of the devices is available. Performing product-specific field validation studies would allow the stakeholders and decision-makers (e.g., employers, ergonomists, health, and safety departments) to assess {OEs}’ effectiveness in their specific work contexts and with experienced workers, who could further provide useful insights on practical issues related to exoskeleton daily use. This paper reviews present-day scientific methods for assessing the effectiveness of {OEs} in laboratory and field studies, and presents the vision of the authors on a roadmap that could lead to large-scale adoption of this technology. The analysis of the state-of-the-art shows methodological differences between laboratory and field studies. While the former are more extensively reported in scientific papers, they exhibit limited generalizability of the findings to real-world scenarios. On the contrary, field studies are limited in sample sizes and frequently focused only on subjective metrics. We propose a roadmap to promote large-scale knowledge-based adoption of {OEs}. It details that the analysis of the costs and benefits of this technology should be communicated to all stakeholders to facilitate informed decision making, so that each stakeholder can develop their specific role regarding this innovation. Large-scale field studies can help identify and monitor the possible side-effects related to exoskeleton use in real work situations, as well as provide a comprehensive scientific knowledge base to support the revision of ergonomics risk-assessment methods, safety standards and regulations, and the definition of guidelines and practices for the selection and use of {OEs}.}
      \field{issn}{2631-7176}
      \field{journaltitle}{Wearable Technologies}
      \field{langid}{english}
      \field{month}{1}
      \field{shorttitle}{Occupational exoskeletons}
      \field{title}{Occupational exoskeletons: A roadmap toward large-scale adoption. Methodology and challenges of bringing exoskeletons to workplaces}
      \field{urlday}{21}
      \field{urlmonth}{1}
      \field{urlyear}{2025}
      \field{volume}{2}
      \field{year}{2021}
      \field{dateera}{ce}
      \field{urldateera}{ce}
      \field{pages}{e11}
      \range{pages}{-1}
      \verb{doi}
      \verb 10.1017/wtc.2021.11
      \endverb
      \verb{file}
      \verb Full Text PDF:C\:\\Users\\etienne.ricard\\Zotero\\storage\\7SS2YIDT\\Crea et al. - 2021 - Occupational exoskeletons A roadmap toward large-.pdf:application/pdf
      \endverb
      \verb{urlraw}
      \verb https://www.cambridge.org/core/journals/wearable-technologies/article/occupational-exoskeletons-a-roadmap-toward-largescale-adoption-methodology-and-challenges-of-bringing-exoskeletons-to-workplaces/33096E40515BC1CCBBB53B6A4B328E3F
      \endverb
      \verb{url}
      \verb https://www.cambridge.org/core/journals/wearable-technologies/article/occupational-exoskeletons-a-roadmap-toward-largescale-adoption-methodology-and-challenges-of-bringing-exoskeletons-to-workplaces/33096E40515BC1CCBBB53B6A4B328E3F
      \endverb
      \keyw{field studies,industrial ergonomics,occupational exoskeletons}
    \endentry
    \entry{de_araujo_ribeiro_alvares_inter-machine_2015}{article}{}{}
      \name{author}{7}{}{%
        {{un=0,uniquepart=base,hash=0eaf3a785a500d51587052b3ebcc2432}{%
           family={Araujo\bibnamedelimb Ribeiro\bibnamedelima Alvares},
           familyi={A\bibinitperiod\bibinitdelim R\bibinitperiod\bibinitdelim A\bibinitperiod},
           given={João\bibnamedelima Breno},
           giveni={J\bibinitperiod\bibinitdelim B\bibinitperiod},
           givenun=0,
           prefix={de},
           prefixi={d\bibinitperiod}}}%
        {{un=0,uniquepart=base,hash=78b6758f4c2f612422f84241974e4fdf}{%
           family={Rodrigues},
           familyi={R\bibinitperiod},
           given={Rodrigo},
           giveni={R\bibinitperiod},
           givenun=0}}%
        {{un=0,uniquepart=base,hash=cfb956ce72c8d47f4f7226adab296dff}{%
           family={Azevedo\bibnamedelima Franke},
           familyi={A\bibinitperiod\bibinitdelim F\bibinitperiod},
           given={Rodrigo},
           giveni={R\bibinitperiod},
           givenun=0,
           prefix={de},
           prefixi={d\bibinitperiod}}}%
        {{un=0,uniquepart=base,hash=08852be8646bd8ba36bf17229584ceec}{%
           family={Silva},
           familyi={S\bibinitperiod},
           given={Bruna\bibnamedelimb Gonçalves\bibnamedelima Cordeiro},
           giveni={B\bibinitperiod\bibinitdelim G\bibinitperiod\bibinitdelim C\bibinitperiod},
           givenun=0,
           prefix={da},
           prefixi={d\bibinitperiod}}}%
        {{un=0,uniquepart=base,hash=964257486c6544a9de4fc6b534092de7}{%
           family={Pinto},
           familyi={P\bibinitperiod},
           given={Ronei\bibnamedelima Silveira},
           giveni={R\bibinitperiod\bibinitdelim S\bibinitperiod},
           givenun=0}}%
        {{un=0,uniquepart=base,hash=76af25086f15a35d5faff63ccc95d840}{%
           family={Vaz},
           familyi={V\bibinitperiod},
           given={Marco\bibnamedelima Aurélio},
           giveni={M\bibinitperiod\bibinitdelim A\bibinitperiod},
           givenun=0}}%
        {{un=0,uniquepart=base,hash=46ea9a33d43a7ff7f422360f87c0f0fb}{%
           family={Baroni},
           familyi={B\bibinitperiod},
           given={Bruno\bibnamedelima Manfredini},
           giveni={B\bibinitperiod\bibinitdelim M\bibinitperiod},
           givenun=0}}%
      }
      \strng{namehash}{1db718aadfff6a69b9cd403c857866c0}
      \strng{fullhash}{26ba38d30c778d612543b9119ad40467}
      \strng{fullhashraw}{26ba38d30c778d612543b9119ad40467}
      \strng{bibnamehash}{26ba38d30c778d612543b9119ad40467}
      \strng{authorbibnamehash}{26ba38d30c778d612543b9119ad40467}
      \strng{authornamehash}{1db718aadfff6a69b9cd403c857866c0}
      \strng{authorfullhash}{26ba38d30c778d612543b9119ad40467}
      \strng{authorfullhashraw}{26ba38d30c778d612543b9119ad40467}
      \field{sortinit}{d}
      \field{sortinithash}{6f385f66841fb5e82009dc833c761848}
      \field{extradatescope}{labelyear}
      \field{labeldatesource}{}
      \true{uniqueprimaryauthor}
      \field{labelnamesource}{author}
      \field{labeltitlesource}{title}
      \field{abstract}{Objectives To assess the inter-machine reliability of the Biodex System 3 Pro and Cybex Humac Norm Model 770 dynamometers for knee extensor and knee flexor peak torque measurements in isometric, concentric and eccentric tests. Design Randomized/crossover. Setting Exercise Research Laboratory, Federal University of Rio Grande do Sul (Brazil). Participants 25 healthy male subjects. Main outcome measures Isometric, concentric and eccentric knee extensor and knee flexor peak torques recorded in the same test procedure performed on both isokinetic dynamometers. One-way {ANOVA}, intraclass correlation coefficient ({ICC}), standard error of measurement ({SEM}) and coefficient of variation ({CV}) were used to verify significant differences, relative and absolute reliability between devices. Results No significant differences were found between tests performed on Biodex and Cybex (p {>} 0.05). {ICC} values indicated a high to very high reproducibility for isometric, concentric and eccentric peak torques (0.88–0.92), and moderate to high reliability for agonist-antagonist strength ratios (0.62–0.73). Peak torque did not show great difference between dynamometers for {SEM} (3.72–11.27 Nm) and {CV} (5.27–7.77\%). Strength ratios presented {CV} values of 8.57–10.72\%. Conclusion Maximal knee extensor and knee flexor tests performed in isometric (60° of knee flexion), concentric and eccentric modes at 60°/s in Biodex and Cybex dynamometers present similar values.}
      \field{day}{1}
      \field{issn}{1466-853X}
      \field{journaltitle}{Physical Therapy in Sport}
      \field{month}{2}
      \field{number}{1}
      \field{shortjournal}{Physical Therapy in Sport}
      \field{title}{Inter-machine reliability of the Biodex and Cybex isokinetic dynamometers for knee flexor/extensor isometric, concentric and eccentric tests}
      \field{urlday}{17}
      \field{urlmonth}{10}
      \field{urlyear}{2023}
      \field{volume}{16}
      \field{year}{2015}
      \field{dateera}{ce}
      \field{urldateera}{ce}
      \field{pages}{59\bibrangedash 65}
      \range{pages}{7}
      \verb{doi}
      \verb 10.1016/j.ptsp.2014.04.004
      \endverb
      \verb{file}
      \verb ScienceDirect Full Text PDF:C\:\\Users\\etienne.ricard\\Zotero\\storage\\3LGHQPGJ\\de Araujo Ribeiro Alvares et al. - 2015 - Inter-machine reliability of the Biodex and Cybex .pdf:application/pdf;ScienceDirect Snapshot:C\:\\Users\\etienne.ricard\\Zotero\\storage\\3SSC9HWB\\S1466853X14000339.html:text/html
      \endverb
      \verb{urlraw}
      \verb https://www.sciencedirect.com/science/article/pii/S1466853X14000339
      \endverb
      \verb{url}
      \verb https://www.sciencedirect.com/science/article/pii/S1466853X14000339
      \endverb
      \keyw{Isokinetic dynamometry,Hamstring,Quadriceps,Test–retest}
    \endentry
    \entry{de_leva_adjustments_1996}{article}{}{}
      \name{author}{1}{}{%
        {{un=0,uniquepart=base,hash=85dc2f6853b3c395eaa5363f312b8b56}{%
           family={Leva},
           familyi={L\bibinitperiod},
           given={Paolo},
           giveni={P\bibinitperiod},
           givenun=0,
           prefix={de},
           prefixi={d\bibinitperiod}}}%
      }
      \strng{namehash}{85dc2f6853b3c395eaa5363f312b8b56}
      \strng{fullhash}{85dc2f6853b3c395eaa5363f312b8b56}
      \strng{fullhashraw}{85dc2f6853b3c395eaa5363f312b8b56}
      \strng{bibnamehash}{85dc2f6853b3c395eaa5363f312b8b56}
      \strng{authorbibnamehash}{85dc2f6853b3c395eaa5363f312b8b56}
      \strng{authornamehash}{85dc2f6853b3c395eaa5363f312b8b56}
      \strng{authorfullhash}{85dc2f6853b3c395eaa5363f312b8b56}
      \strng{authorfullhashraw}{85dc2f6853b3c395eaa5363f312b8b56}
      \field{sortinit}{d}
      \field{sortinithash}{6f385f66841fb5e82009dc833c761848}
      \field{extradatescope}{labelyear}
      \field{labeldatesource}{}
      \true{uniqueprimaryauthor}
      \field{labelnamesource}{author}
      \field{labeltitlesource}{title}
      \field{abstract}{Zatsiorsky et al. (in Contemporary Problems of Biomechanics, pp. 272–291, {CRC} Press, Massachusetts, 1990a) obtained, by means of a gamma-ray scanning technique, the relative body segment masses, center of mass ({CM}) positions, and radii of gyration for samples of college-aged Caucasian males and females. Although these data are the only available and comprehensive set of inertial parameters regarding young adult Caucasians, they have been rarely utilized for biomechanical analyses of subjects belonging to the same or a similar population. The main reason is probably that Zatsiorsky et al. used bony landmarks as reference points for locating segment {CMs} and defining segment lengths. Some of these landmarks were markedly distant from the joint centers currently used by most researchers as reference points. The purpose of this study was to adjust the mean relative {CM} positions and radii of gyration reported by Zatsiorsky et al., in order to reference them to the joint centers or other commonly used landmarks, rather than the original landmarks. The adjustments were based on a number of carefully selected sources of anthropometric data.}
      \field{day}{1}
      \field{issn}{0021-9290}
      \field{journaltitle}{Journal of Biomechanics}
      \field{month}{9}
      \field{number}{9}
      \field{shortjournal}{Journal of Biomechanics}
      \field{title}{Adjustments to Zatsiorsky-Seluyanov's segment inertia parameters}
      \field{urlday}{21}
      \field{urlmonth}{6}
      \field{urlyear}{2024}
      \field{volume}{29}
      \field{year}{1996}
      \field{dateera}{ce}
      \field{urldateera}{ce}
      \field{pages}{1223\bibrangedash 1230}
      \range{pages}{8}
      \verb{doi}
      \verb 10.1016/0021-9290(95)00178-6
      \endverb
      \verb{file}
      \verb ScienceDirect Snapshot:C\:\\Users\\etienne.ricard\\Zotero\\storage\\5W4P6H83\\0021929095001786.html:text/html
      \endverb
      \verb{urlraw}
      \verb https://www.sciencedirect.com/science/article/pii/0021929095001786
      \endverb
      \verb{url}
      \verb https://www.sciencedirect.com/science/article/pii/0021929095001786
      \endverb
      \keyw{Adjustment,Joint center,Living subject,Reference point,Segment inertia parameters}
    \endentry
    \entry{de_vries_amount_2019}{article}{}{}
      \name{author}{5}{}{%
        {{un=0,uniquepart=base,hash=4aa97838612f39ac4ea245f820f2c4dc}{%
           family={Vries},
           familyi={V\bibinitperiod},
           given={Aijse},
           giveni={A\bibinitperiod},
           givenun=0,
           prefix={de},
           prefixi={d\bibinitperiod}}}%
        {{un=0,uniquepart=base,hash=46b0bac48469fc5192175d6b7a544c4a}{%
           family={Murphy},
           familyi={M\bibinitperiod},
           given={Molly},
           giveni={M\bibinitperiod},
           givenun=0}}%
        {{un=0,uniquepart=base,hash=1df96854cb5552b90e7c40bed4f40be4}{%
           family={Könemann},
           familyi={K\bibinitperiod},
           given={Reinier},
           giveni={R\bibinitperiod},
           givenun=0}}%
        {{un=0,uniquepart=base,hash=832a6e7291f744137cb68e480bf4d606}{%
           family={Kingma},
           familyi={K\bibinitperiod},
           given={Idsart},
           giveni={I\bibinitperiod},
           givenun=0}}%
        {{un=0,uniquepart=base,hash=751ecabd7d7eb002670e015e500bc4ef}{%
           family={Looze},
           familyi={L\bibinitperiod},
           given={Michiel},
           giveni={M\bibinitperiod},
           givenun=0,
           prefix={de},
           prefixi={d\bibinitperiod}}}%
      }
      \strng{namehash}{19b4048afcbd19fadc67755c314b4436}
      \strng{fullhash}{4842e8a95ccd0fe0b7a84830a0bd2cc2}
      \strng{fullhashraw}{4842e8a95ccd0fe0b7a84830a0bd2cc2}
      \strng{bibnamehash}{4842e8a95ccd0fe0b7a84830a0bd2cc2}
      \strng{authorbibnamehash}{4842e8a95ccd0fe0b7a84830a0bd2cc2}
      \strng{authornamehash}{19b4048afcbd19fadc67755c314b4436}
      \strng{authorfullhash}{4842e8a95ccd0fe0b7a84830a0bd2cc2}
      \strng{authorfullhashraw}{4842e8a95ccd0fe0b7a84830a0bd2cc2}
      \field{sortinit}{d}
      \field{sortinithash}{6f385f66841fb5e82009dc833c761848}
      \field{extradatescope}{labelyear}
      \field{labeldatesource}{}
      \true{uniqueprimaryauthor}
      \field{labelnamesource}{author}
      \field{labeltitlesource}{title}
      \field{abstract}{Our study quantified the extent of support provided by a passive arm-support exoskeleton throughout a range of postures. Mechanical support generated by the arm-support exoskeleton ({SkelEx}, Rotterdam, The Netherlands) that we tested clearly reaches its maximum at elevation angles ranging from 60° to 120°, where the required support is also highest. In contrast, for elevation angles below 30°, this exoskeleton provided significantly less support. Depending on the task, other support characteristics might be required. These results may help practitioners who are considering the adoption of an exoskeleton in the workplace. We advocate adapting mechanical support settings or effective range to the actual specific working envelope of postures. Background: The use of arm-support exoskeletons is an emerging strategy to mechanically support workers during elevated arm tasks. In the present study, we evaluated the effects of wearing a passive exoskeleton on the shoulder moment and on the activity of six muscles in the shoulder region, in a range of elevated arm postures. Methods: Twelve participants were asked to maintain 15 static arm positions, which were combinations of different vertical elevations and horizontal abductions, both with and without the exoskeleton. The postures were composed of five elevation angles (vertical elevation: 30°–150°) and three horizonal abduction angles ({HAb}: 0°–60°). During the static postures, we obtained the supportive moment provided by the exoskeleton by measuring the interaction force, as well as muscle activity via electromyography of six relevant muscles: deltoid anterior, deltoid posterior, upper trapezius, lower trapezius, latissimus dorsi, and biceps brachii. We compared the moment that was required from the subjects to maintain the arm postures, as well as the muscle activity, between conditions with and without exoskeleton. Results: The supportive moment provided by the exoskeleton (0.5–6.1 Nm; up to 56\% of the required moment) implied a significant reduction to the shoulder moment that needed be generated by the subject. These effects were dependent on the arm posture, though, particularly on the vertical arm elevation angle rather than horizontal abduction. Mechanical support was highest at the vertical elevation angles that were most demanding (90° and 120°). This effect caused the required moment from the subject to be relatively consistent across different shoulder angles. Muscle activity was reduced in three of the six muscles (deltoid anterior, upper trapezius, and latissimus dorsi). However, for two muscles (upper trapezius and lower trapezius), the effects were dependent on the vertical arm elevation angle and an increase in muscle activity was evident for the lower trapezius at vertical elevation 150°. Conclusion: Our results emphasize the importance of analyzing the task demands, such as working posture, when selecting or designing arm support exoskeletons.}
      \field{day}{2}
      \field{issn}{2472-5838}
      \field{journaltitle}{{IISE} Transactions on Occupational Ergonomics and Human Factors}
      \field{month}{10}
      \field{note}{Publisher: Taylor \& Francis \_eprint: https://doi.org/10.1080/24725838.2019.1669736}
      \field{number}{3}
      \field{title}{The Amount of Support Provided by a Passive Arm Support Exoskeleton in a Range of Elevated Arm Postures}
      \field{urlday}{9}
      \field{urlmonth}{1}
      \field{urlyear}{2024}
      \field{volume}{7}
      \field{year}{2019}
      \field{dateera}{ce}
      \field{urldateera}{ce}
      \field{pages}{311\bibrangedash 321}
      \range{pages}{11}
      \verb{doi}
      \verb 10.1080/24725838.2019.1669736
      \endverb
      \verb{file}
      \verb de Vries et al. - 2019 - The Amount of Support Provided by a Passive Arm Su.pdf:C\:\\Users\\etienne.ricard\\Zotero\\storage\\A6K8FE6K\\de Vries et al. - 2019 - The Amount of Support Provided by a Passive Arm Su.pdf:application/pdf
      \endverb
      \verb{urlraw}
      \verb https://doi.org/10.1080/24725838.2019.1669736
      \endverb
      \verb{url}
      \verb https://doi.org/10.1080/24725838.2019.1669736
      \endverb
      \keyw{Exoskeleton,{MSD},shoulder,industry,physical workload}
    \endentry
    \entry{delgado-llamas_can_2023}{article}{}{}
      \name{author}{3}{}{%
        {{un=0,uniquepart=base,hash=78bbae2637ad98b12f24d50f40b18b64}{%
           family={Delgado-Llamas},
           familyi={D\bibinithyphendelim L\bibinitperiod},
           given={Alexandro},
           giveni={A\bibinitperiod},
           givenun=0}}%
        {{un=0,uniquepart=base,hash=e877c130cf46382da37b6626c6e40ac6}{%
           family={Marín-Boné},
           familyi={M\bibinithyphendelim B\bibinitperiod},
           given={Javier},
           giveni={J\bibinitperiod},
           givenun=0}}%
        {{un=0,uniquepart=base,hash=52063d59bb7007d8c54ec2693c5bdbad}{%
           family={Marín-Zurdo},
           familyi={M\bibinithyphendelim Z\bibinitperiod},
           given={José\bibnamedelima J.},
           giveni={J\bibinitperiod\bibinitdelim J\bibinitperiod},
           givenun=0}}%
      }
      \strng{namehash}{c324a92a4d94ae4f8c0bf2709cd0293a}
      \strng{fullhash}{d5b3aa7ef1480c3f45b878d9fc5a9226}
      \strng{fullhashraw}{d5b3aa7ef1480c3f45b878d9fc5a9226}
      \strng{bibnamehash}{d5b3aa7ef1480c3f45b878d9fc5a9226}
      \strng{authorbibnamehash}{d5b3aa7ef1480c3f45b878d9fc5a9226}
      \strng{authornamehash}{c324a92a4d94ae4f8c0bf2709cd0293a}
      \strng{authorfullhash}{d5b3aa7ef1480c3f45b878d9fc5a9226}
      \strng{authorfullhashraw}{d5b3aa7ef1480c3f45b878d9fc5a9226}
      \field{sortinit}{D}
      \field{sortinithash}{6f385f66841fb5e82009dc833c761848}
      \field{extradatescope}{labelyear}
      \field{labeldatesource}{}
      \true{uniqueprimaryauthor}
      \field{labelnamesource}{author}
      \field{labeltitlesource}{shorttitle}
      \field{abstract}{Increasingly, exoskeletons are becoming a valuable tool for prevention technicians to promote occupational health and reduce the risk of musculoskeletal disorders in industry. However, the effective implementation of industrial exoskeletons is a complex challenge. Deciding whether these devices are the optimal solution to the detected ergonomic risks at a specific workstation is not straightforward. This study presents the modelling of three commercial passive exoskeletons, one for lumbar and two for shoulder risk reduction, to be considered in the musculoskeletal risk assessment of industrial workstations. The presented modelling considers the forces and moments applied by exoskeletons to the body using the Forces ergonomic method, providing the musculoskeletal risk for each joint based on inertial motion capture data registered at each workstation. This approach is exemplified on simulated and actual production workstations. The results reveal that the modelling application allows an objective understanding of the biomechanical effects of exoskeletons. Modelling establishes a predictive tool to assess and make decisions regarding the suitability of the exoskeleton prior to implementation at a workstation.}
      \field{day}{1}
      \field{issn}{0169-8141}
      \field{journaltitle}{International Journal of Industrial Ergonomics}
      \field{month}{3}
      \field{shortjournal}{International Journal of Industrial Ergonomics}
      \field{shorttitle}{Can we simulate the biomechanical effects of exoskeletons prior to workstation implementation?}
      \field{title}{Can we simulate the biomechanical effects of exoskeletons prior to workstation implementation? Application of the Forces ergonomic method}
      \field{urlday}{27}
      \field{urlmonth}{10}
      \field{urlyear}{2023}
      \field{volume}{94}
      \field{year}{2023}
      \field{dateera}{ce}
      \field{urldateera}{ce}
      \field{pages}{103409}
      \range{pages}{1}
      \verb{doi}
      \verb 10.1016/j.ergon.2023.103409
      \endverb
      \verb{file}
      \verb ScienceDirect Full Text PDF:C\:\\Users\\etienne.ricard\\Zotero\\storage\\VTSTKXGE\\Delgado-Llamas et al. - 2023 - Can we simulate the biomechanical effects of exosk.pdf:application/pdf;ScienceDirect Snapshot:C\:\\Users\\etienne.ricard\\Zotero\\storage\\FR6ZRLX4\\S016981412300001X.html:text/html
      \endverb
      \verb{urlraw}
      \verb https://www.sciencedirect.com/science/article/pii/S016981412300001X
      \endverb
      \verb{url}
      \verb https://www.sciencedirect.com/science/article/pii/S016981412300001X
      \endverb
      \keyw{Occupational health,Motion capture,Industry,Decision-making,Musculoskeletal disorder ({MSD})}
    \endentry
    \entry{estrazulas_evaluation_2020}{article}{}{}
      \name{author}{6}{}{%
        {{un=0,uniquepart=base,hash=73a785bcae101ad6ee6aee6f410e279b}{%
           family={Estrázulas},
           familyi={E\bibinitperiod},
           given={Jaisson\bibnamedelima Agne},
           giveni={J\bibinitperiod\bibinitdelim A\bibinitperiod},
           givenun=0}}%
        {{un=0,uniquepart=base,hash=e9d79e014093405a11ab3680ba07603a}{%
           family={Estrázulas},
           familyi={E\bibinitperiod},
           given={Jansen\bibnamedelima Atier},
           giveni={J\bibinitperiod\bibinitdelim A\bibinitperiod},
           givenun=0}}%
        {{un=0,uniquepart=base,hash=67b79fd2149374f253c1a39b22a22db7}{%
           family={Jesus},
           familyi={J\bibinitperiod},
           given={Kelly},
           giveni={K\bibinitperiod},
           givenun=0,
           prefix={de},
           prefixi={d\bibinitperiod}}}%
        {{un=0,uniquepart=base,hash=2ef72c0324203467480bc90afd266c62}{%
           family={Jesus},
           familyi={J\bibinitperiod},
           given={Karla},
           giveni={K\bibinitperiod},
           givenun=0,
           prefix={de},
           prefixi={d\bibinitperiod}}}%
        {{un=0,uniquepart=base,hash=f47086437175f49b7d251498485860a3}{%
           family={Silva},
           familyi={S\bibinitperiod},
           given={Rubens\bibnamedelima A.},
           giveni={R\bibinitperiod\bibinitdelim A\bibinitperiod},
           givenun=0,
           prefix={da},
           prefixi={d\bibinitperiod}}}%
        {{un=0,uniquepart=base,hash=57f30b77f7a4cb566e9d50c7a4658861}{%
           family={Libardoni\bibnamedelimb dos\bibnamedelima Santos},
           familyi={L\bibinitperiod\bibinitdelim d\bibinitperiod\bibinitdelim S\bibinitperiod},
           given={João\bibnamedelima Otacílio},
           giveni={J\bibinitperiod\bibinitdelim O\bibinitperiod},
           givenun=0}}%
      }
      \strng{namehash}{347879cb5c2c60a223f78da898fbd818}
      \strng{fullhash}{9b3442bb57b421f66956d13b9d669319}
      \strng{fullhashraw}{9b3442bb57b421f66956d13b9d669319}
      \strng{bibnamehash}{9b3442bb57b421f66956d13b9d669319}
      \strng{authorbibnamehash}{9b3442bb57b421f66956d13b9d669319}
      \strng{authornamehash}{347879cb5c2c60a223f78da898fbd818}
      \strng{authorfullhash}{9b3442bb57b421f66956d13b9d669319}
      \strng{authorfullhashraw}{9b3442bb57b421f66956d13b9d669319}
      \field{sortinit}{E}
      \field{sortinithash}{8da8a182d344d5b9047633dfc0cc9131}
      \field{extradatescope}{labelyear}
      \field{labeldatesource}{}
      \true{uniqueprimaryauthor}
      \field{labelnamesource}{author}
      \field{labeltitlesource}{shorttitle}
      \field{abstract}{Objective To systematically review the literature analyzing the reliability and characteristics of the protocols of isokinetic and isometric evaluation of the trunk flexor and extensor muscles with isokinetic dynamometer. Methods This is a systematic review using {PubMed}, {CENTRAL}, {LILACS}, {PEDro} and {SCOPUS} databases, searching the oldest records up to December 2019. The risk of bias, the methodological quality and the level of evidence were evaluated using the {COSMIN} checklist. Results Fourteen articles have met the criteria and have been included in this study. All the articles performed an isometric or isokinetic evaluation of the trunk muscles with the isokinetic dynamometer and presented an analysis of the protocol’s reliability using the intraclass correlation coefficient. Five articles had excellent reliability (0.93–0.98). Most of the studies presented doubtful and inconsistent psychometric values for reliability, because they used a short period between tests. The level of evidence to the fourteen selected articles for reliability was moderate. Conclusions Although the studies present limitations in methodological quality, it was possible to identify highly reliable patterns in the parameters employed and to present recommendations for the assessment of trunk flexor and extensor muscles in the isokinetic dynamometer, both for assessment in the sitting position and orthostatic.}
      \field{day}{1}
      \field{issn}{1466-853X}
      \field{journaltitle}{Physical Therapy in Sport}
      \field{month}{9}
      \field{shortjournal}{Physical Therapy in Sport}
      \field{shorttitle}{Evaluation isometric and isokinetic of trunk flexor and extensor muscles with isokinetic dynamometer}
      \field{title}{Evaluation isometric and isokinetic of trunk flexor and extensor muscles with isokinetic dynamometer: A systematic review}
      \field{urlday}{22}
      \field{urlmonth}{9}
      \field{urlyear}{2023}
      \field{volume}{45}
      \field{year}{2020}
      \field{dateera}{ce}
      \field{urldateera}{ce}
      \field{pages}{93\bibrangedash 102}
      \range{pages}{10}
      \verb{doi}
      \verb 10.1016/j.ptsp.2020.06.008
      \endverb
      \verb{file}
      \verb ScienceDirect Full Text PDF:C\:\\Users\\etienne.ricard\\Zotero\\storage\\LEMUPUEY\\Estrázulas et al. - 2020 - Evaluation isometric and isokinetic of trunk flexo.pdf:application/pdf;ScienceDirect Snapshot:C\:\\Users\\etienne.ricard\\Zotero\\storage\\ZZHGMUIP\\S1466853X20304673.html:text/html
      \endverb
      \verb{urlraw}
      \verb https://www.sciencedirect.com/science/article/pii/S1466853X20304673
      \endverb
      \verb{url}
      \verb https://www.sciencedirect.com/science/article/pii/S1466853X20304673
      \endverb
      \keyw{Trunk,Isokinetic,Muscle strength dynamometer,Reproducibility of tests}
    \endentry
    \entry{exoskeleton_report_ottobock_2022}{online}{}{}
      \name{author}{1}{}{%
        {{un=0,uniquepart=base,hash=a537ca2b7fa52df5b3feb3fa084032d8}{%
           family={Exoskeleton\bibnamedelima Report},
           familyi={E\bibinitperiod\bibinitdelim R\bibinitperiod},
           given={test},
           giveni={t\bibinitperiod},
           givenun=0}}%
      }
      \strng{namehash}{a537ca2b7fa52df5b3feb3fa084032d8}
      \strng{fullhash}{a537ca2b7fa52df5b3feb3fa084032d8}
      \strng{fullhashraw}{a537ca2b7fa52df5b3feb3fa084032d8}
      \strng{bibnamehash}{a537ca2b7fa52df5b3feb3fa084032d8}
      \strng{authorbibnamehash}{a537ca2b7fa52df5b3feb3fa084032d8}
      \strng{authornamehash}{a537ca2b7fa52df5b3feb3fa084032d8}
      \strng{authorfullhash}{a537ca2b7fa52df5b3feb3fa084032d8}
      \strng{authorfullhashraw}{a537ca2b7fa52df5b3feb3fa084032d8}
      \field{sortinit}{E}
      \field{sortinithash}{8da8a182d344d5b9047633dfc0cc9131}
      \field{extradatescope}{labelyear}
      \field{labeldatesource}{}
      \true{uniqueprimaryauthor}
      \field{labelnamesource}{author}
      \field{labeltitlesource}{title}
      \field{abstract}{The Ottobock Shoulder is a passive shoulder support exoskeleton for overhead work by Ottobock. It is part of the Paexo family of assistive devices for workers, and it is the successor to the Paexo …}
      \field{day}{22}
      \field{langid}{american}
      \field{month}{4}
      \field{title}{Ottobock Shoulder}
      \field{titleaddon}{Exoskeleton Report}
      \field{year}{2022}
      \field{dateera}{ce}
      \verb{file}
      \verb Snapshot:C\:\\Users\\etienne.ricard\\Zotero\\storage\\J5V22CB3\\ottobock-shoulder.html:text/html
      \endverb
      \verb{urlraw}
      \verb https://exoskeletonreport.com/product/ottobock-shoulder/
      \endverb
      \verb{url}
      \verb https://exoskeletonreport.com/product/ottobock-shoulder/
      \endverb
    \endentry
    \entry{finke_device_2022}{patent}{}{}
      \name{author}{14}{}{%
        {{un=0,uniquepart=base,hash=ecf031284b82350a5068ce092bcc0466}{%
           family={Finke},
           familyi={F\bibinitperiod},
           given={Lars\bibnamedelima Benjamin},
           giveni={L\bibinitperiod\bibinitdelim B\bibinitperiod},
           givenun=0}}%
        {{un=0,uniquepart=base,hash=dcb467dbf41fa7b42fc0ca8ec783cd5b}{%
           family={Kroll-Orywahl},
           familyi={K\bibinithyphendelim O\bibinitperiod},
           given={Olaf},
           giveni={O\bibinitperiod},
           givenun=0}}%
        {{un=0,uniquepart=base,hash=24491d8d72f7bfe790b5625b4a1dbf02}{%
           family={Tüttemann},
           familyi={T\bibinitperiod},
           given={Markus},
           giveni={M\bibinitperiod},
           givenun=0}}%
        {{un=0,uniquepart=base,hash=48a0ed4bc2b416510ff2742d71ec2d24}{%
           family={Bremer},
           familyi={B\bibinitperiod},
           given={Michael},
           giveni={M\bibinitperiod},
           givenun=0}}%
        {{un=0,uniquepart=base,hash=caeb45a3e1d2bfeae7c8f2ec776fd6fe}{%
           family={Merker},
           familyi={M\bibinitperiod},
           given={Maximilian\bibnamedelima Anton},
           giveni={M\bibinitperiod\bibinitdelim A\bibinitperiod},
           givenun=0}}%
        {{un=0,uniquepart=base,hash=359d97521aff93ecc507756dc5f070c7}{%
           family={Mizera},
           familyi={M\bibinitperiod},
           given={Oliver},
           giveni={O\bibinitperiod},
           givenun=0}}%
        {{un=0,uniquepart=base,hash=6af350169e416b6089fc56b240882ee5}{%
           family={Mladek},
           familyi={M\bibinitperiod},
           given={Markus},
           giveni={M\bibinitperiod},
           givenun=0}}%
        {{un=0,uniquepart=base,hash=6052f037cc5407c192a26c15a40e0d83}{%
           family={Röschel},
           familyi={R\bibinitperiod},
           given={Fabienne},
           giveni={F\bibinitperiod},
           givenun=0}}%
        {{un=0,uniquepart=base,hash=ebf5fcea40e0807e7bc550482a0d2fcf}{%
           family={Schirrmeister},
           familyi={S\bibinitperiod},
           given={Benjamin},
           giveni={B\bibinitperiod},
           givenun=0}}%
        {{un=0,uniquepart=base,hash=fc20a036c30f8740263f1eb60a994ed6}{%
           family={Vogel},
           familyi={V\bibinitperiod},
           given={Carsten},
           giveni={C\bibinitperiod},
           givenun=0}}%
        {{un=0,uniquepart=base,hash=cbc65a6d540664ec1e74ec7c23a18481}{%
           family={Bornmann},
           familyi={B\bibinitperiod},
           given={Jonas},
           giveni={J\bibinitperiod},
           givenun=0}}%
        {{un=0,uniquepart=base,hash=465bca73cda92ee0abeee1fd2800e1a7}{%
           family={Lanzinger},
           familyi={L\bibinitperiod},
           given={Michael},
           giveni={M\bibinitperiod},
           givenun=0}}%
        {{un=0,uniquepart=base,hash=ee9937ddd4f0b160e99cd74752a14ef4}{%
           family={Käsmann},
           familyi={K\bibinitperiod},
           given={Simon},
           giveni={S\bibinitperiod},
           givenun=0}}%
        {{un=0,uniquepart=base,hash=ac1cba9bb3dfa45ed6ea6f9f55232f93}{%
           family={{SCHWEDHELM}},
           familyi={S\bibinitperiod},
           given={Pascal},
           giveni={P\bibinitperiod},
           givenun=0}}%
      }
      \name{holder}{2}{}{%
        {{hash=33d6beed81c6f7196a4a146b51116dc6}{%
           family={{SE}},
           familyi={S\bibinitperiod},
           given={Ottobock},
           giveni={O\bibinitperiod}}}%
        {{hash=a1880d32dc3cdf7e1d57572a32a9803e}{%
           family={{KGaA}},
           familyi={K\bibinitperiod},
           given={Co},
           giveni={C\bibinitperiod}}}%
      }
      \strng{namehash}{c5269c0f98345f8ac6a3bc017a2022d7}
      \strng{fullhash}{3cf97d06be80c9ebd7455f549104da2d}
      \strng{fullhashraw}{3cf97d06be80c9ebd7455f549104da2d}
      \strng{bibnamehash}{3cf97d06be80c9ebd7455f549104da2d}
      \strng{authorbibnamehash}{3cf97d06be80c9ebd7455f549104da2d}
      \strng{authornamehash}{c5269c0f98345f8ac6a3bc017a2022d7}
      \strng{authorfullhash}{3cf97d06be80c9ebd7455f549104da2d}
      \strng{authorfullhashraw}{3cf97d06be80c9ebd7455f549104da2d}
      \strng{holderbibnamehash}{03f9456c138b494c0bde205f44ae2d15}
      \strng{holdernamehash}{03f9456c138b494c0bde205f44ae2d15}
      \strng{holderfullhash}{03f9456c138b494c0bde205f44ae2d15}
      \strng{holderfullhashraw}{03f9456c138b494c0bde205f44ae2d15}
      \field{sortinit}{F}
      \field{sortinithash}{2638baaa20439f1b5a8f80c6c08a13b4}
      \field{extradatescope}{labelyear}
      \field{labeldatesource}{}
      \true{uniqueprimaryauthor}
      \field{labelnamesource}{author}
      \field{labeltitlesource}{title}
      \field{day}{3}
      \field{langid}{english}
      \field{month}{2}
      \field{number}{20220031551A2}
      \field{title}{Device for supporting at least one arm of a user and for supporting at least one upper arm}
      \field{type}{patentus}
      \field{urlday}{3}
      \field{urlmonth}{6}
      \field{urlyear}{2024}
      \field{year}{2022}
      \field{dateera}{ce}
      \field{urldateera}{ce}
      \verb{file}
      \verb Full Text PDF:C\:\\Users\\etienne.ricard\\Zotero\\storage\\BTFJ7PSI\\Finke et al. - 2022 - Device for supporting at least one arm of a user a.pdf:application/pdf
      \endverb
      \verb{urlraw}
      \verb https://patents.google.com/patent/US20220031551A2/en
      \endverb
      \verb{url}
      \verb https://patents.google.com/patent/US20220031551A2/en
      \endverb
      \keyw{actuator,arm,arm support,force,state}
    \endentry
    \entry{grazi_design_2020}{article}{}{}
      \name{author}{6}{}{%
        {{un=0,uniquepart=base,hash=a139b87a51010f17f52efe29c434a41d}{%
           family={Grazi},
           familyi={G\bibinitperiod},
           given={Lorenzo},
           giveni={L\bibinitperiod},
           givenun=0}}%
        {{un=0,uniquepart=base,hash=4fb6efd64358dcbafe660ae1044b79b8}{%
           family={Trigili},
           familyi={T\bibinitperiod},
           given={Emilio},
           giveni={E\bibinitperiod},
           givenun=0}}%
        {{un=0,uniquepart=base,hash=0a7acc345d73173942b48b3196baa705}{%
           family={Proface},
           familyi={P\bibinitperiod},
           given={Giulio},
           giveni={G\bibinitperiod},
           givenun=0}}%
        {{un=0,uniquepart=base,hash=f0d8e54c8b81c58924a485a4e919c1f0}{%
           family={Giovacchini},
           familyi={G\bibinitperiod},
           given={Francesco},
           giveni={F\bibinitperiod},
           givenun=0}}%
        {{un=0,uniquepart=base,hash=e892863d44996b084e1446aa451b40c0}{%
           family={Crea},
           familyi={C\bibinitperiod},
           given={Simona},
           giveni={S\bibinitperiod},
           givenun=0}}%
        {{un=0,uniquepart=base,hash=d26ed1d75e96694725ddf2613b4e4f9b}{%
           family={Vitiello},
           familyi={V\bibinitperiod},
           given={Nicola},
           giveni={N\bibinitperiod},
           givenun=0}}%
      }
      \strng{namehash}{e73ad3633b2643dbbbd84a69c51adba5}
      \strng{fullhash}{e664048c2f9d934b893db08cb34da043}
      \strng{fullhashraw}{e664048c2f9d934b893db08cb34da043}
      \strng{bibnamehash}{e664048c2f9d934b893db08cb34da043}
      \strng{authorbibnamehash}{e664048c2f9d934b893db08cb34da043}
      \strng{authornamehash}{e73ad3633b2643dbbbd84a69c51adba5}
      \strng{authorfullhash}{e664048c2f9d934b893db08cb34da043}
      \strng{authorfullhashraw}{e664048c2f9d934b893db08cb34da043}
      \field{sortinit}{G}
      \field{sortinithash}{32d67eca0634bf53703493fb1090a2e8}
      \field{extradatescope}{labelyear}
      \field{labeldatesource}{}
      \true{uniqueprimaryauthor}
      \field{labelnamesource}{author}
      \field{labeltitlesource}{title}
      \field{abstract}{This article presents the H-{PULSE}, a novel semi-passive upper-limb exoskeleton for worker assistance, with motorized tuning of the assistive level. The H-{PULSE} presents novel design features compared to other passive industrial exoskeletons for the upper limbs, namely joint angle sensors for measuring shoulder flexion/extension and a novel active mechanism for regulating the assistance level. These features could enhance the effectiveness of the system. Along with the presentation of the exoskeleton design, this article reports on the system experimental evaluation with human subjects. The H-{PULSE} was assessed in prolonged static overhead tasks under different conditions of assistive support. The set of metrics to evaluate the effects of the device included shoulder muscular activity, heart rate, and subjective user feedback. Results show that the exoskeleton can reduce the users' muscular activity and the heart rate. Subjective questionnaires allowed the assessment of perceived exoskeleton effectiveness. In this study, the H-{PULSE} exoskeleton was found to be potentially effective in reducing the muscular strain while reducing the global fatigue level during prolonged continuous overhead activities.}
      \field{issn}{1558-0210}
      \field{journaltitle}{{IEEE} Transactions on Neural Systems and Rehabilitation Engineering}
      \field{month}{10}
      \field{note}{Conference Name: {IEEE} Transactions on Neural Systems and Rehabilitation Engineering}
      \field{number}{10}
      \field{title}{Design and Experimental Evaluation of a Semi-Passive Upper-Limb Exoskeleton for Workers With Motorized Tuning of Assistance}
      \field{urlday}{17}
      \field{urlmonth}{1}
      \field{urlyear}{2025}
      \field{volume}{28}
      \field{year}{2020}
      \field{dateera}{ce}
      \field{urldateera}{ce}
      \field{pages}{2276\bibrangedash 2285}
      \range{pages}{10}
      \verb{doi}
      \verb 10.1109/TNSRE.2020.3014408
      \endverb
      \verb{file}
      \verb IEEE Xplore Abstract Record:C\:\\Users\\etienne.ricard\\Zotero\\storage\\UWJ4K5BN\\9159674.html:text/html
      \endverb
      \verb{urlraw}
      \verb https://ieeexplore.ieee.org/abstract/document/9159674
      \endverb
      \verb{url}
      \verb https://ieeexplore.ieee.org/abstract/document/9159674
      \endverb
      \keyw{Exoskeletons,Torque,Europe,Task analysis,Shoulder,Springs,wearable robotics,Gears,Industry 4.0,upper-limb exoskeletons,workers assistance}
    \endentry
    \entry{habets_intrarater_2018}{article}{}{}
      \name{author}{4}{}{%
        {{un=0,uniquepart=base,hash=75f9bc55f8aeb5fd09faf8ac07552eb3}{%
           family={Habets},
           familyi={H\bibinitperiod},
           given={Bas},
           giveni={B\bibinitperiod},
           givenun=0}}%
        {{un=0,uniquepart=base,hash=3ba47cf3af403858042a82638e6b714d}{%
           family={Staal},
           familyi={S\bibinitperiod},
           given={J.\bibnamedelimi Bart},
           giveni={J\bibinitperiod\bibinitdelim B\bibinitperiod},
           givenun=0}}%
        {{un=0,uniquepart=base,hash=f8cde846eff9380fb35dac724a6b3f61}{%
           family={Tijssen},
           familyi={T\bibinitperiod},
           given={Marsha},
           giveni={M\bibinitperiod},
           givenun=0}}%
        {{un=0,uniquepart=base,hash=1a1c38855a6cb415268e2209434d2c29}{%
           family={Cingel},
           familyi={C\bibinitperiod},
           given={Robert},
           giveni={R\bibinitperiod},
           givenun=0,
           prefix={van},
           prefixi={v\bibinitperiod}}}%
      }
      \strng{namehash}{d6b64e68868d751bbed7ca90770e5526}
      \strng{fullhash}{9620d7fa710dbcc30ba90ab232d944a3}
      \strng{fullhashraw}{9620d7fa710dbcc30ba90ab232d944a3}
      \strng{bibnamehash}{9620d7fa710dbcc30ba90ab232d944a3}
      \strng{authorbibnamehash}{9620d7fa710dbcc30ba90ab232d944a3}
      \strng{authornamehash}{d6b64e68868d751bbed7ca90770e5526}
      \strng{authorfullhash}{9620d7fa710dbcc30ba90ab232d944a3}
      \strng{authorfullhashraw}{9620d7fa710dbcc30ba90ab232d944a3}
      \field{sortinit}{H}
      \field{sortinithash}{23a3aa7c24e56cfa16945d55545109b5}
      \field{extradatescope}{labelyear}
      \field{labeldatesource}{}
      \true{uniqueprimaryauthor}
      \field{labelnamesource}{author}
      \field{labeltitlesource}{title}
      \field{abstract}{To determine the intrarater reliability of the Humac {NORM} isokinetic dynamometer for concentric and eccentric strength tests of knee and shoulder muscles.}
      \field{day}{10}
      \field{issn}{1756-0500}
      \field{journaltitle}{{BMC} Research Notes}
      \field{month}{1}
      \field{number}{1}
      \field{shortjournal}{{BMC} Research Notes}
      \field{title}{Intrarater reliability of the Humac {NORM} isokinetic dynamometer for strength measurements of the knee and shoulder muscles}
      \field{urlday}{26}
      \field{urlmonth}{9}
      \field{urlyear}{2023}
      \field{volume}{11}
      \field{year}{2018}
      \field{dateera}{ce}
      \field{urldateera}{ce}
      \field{pages}{15}
      \range{pages}{1}
      \verb{doi}
      \verb 10.1186/s13104-018-3128-9
      \endverb
      \verb{file}
      \verb Full Text PDF:C\:\\Users\\etienne.ricard\\Zotero\\storage\\2ZABBKFV\\Habets et al. - 2018 - Intrarater reliability of the Humac NORM isokineti.pdf:application/pdf;Snapshot:C\:\\Users\\etienne.ricard\\Zotero\\storage\\3EUF3WZB\\s13104-018-3128-9.html:text/html
      \endverb
      \verb{urlraw}
      \verb https://doi.org/10.1186/s13104-018-3128-9
      \endverb
      \verb{url}
      \verb https://doi.org/10.1186/s13104-018-3128-9
      \endverb
      \keyw{Shoulder,Knee,Reliability,Isokinetic dynamometry,Muscle strength,Technical report}
    \endentry
    \entry{harbo_maximal_2012}{article}{}{}
      \name{author}{3}{}{%
        {{un=0,uniquepart=base,hash=845fba1099f0a108ca58f0409ebbd91c}{%
           family={Harbo},
           familyi={H\bibinitperiod},
           given={Thomas},
           giveni={T\bibinitperiod},
           givenun=0}}%
        {{un=0,uniquepart=base,hash=0612c09a175f85ea571ea66764629eea}{%
           family={Brincks},
           familyi={B\bibinitperiod},
           given={John},
           giveni={J\bibinitperiod},
           givenun=0}}%
        {{un=0,uniquepart=base,hash=87e6cfe3f21ff61919a711bfcc694c91}{%
           family={Andersen},
           familyi={A\bibinitperiod},
           given={Henning},
           giveni={H\bibinitperiod},
           givenun=0}}%
      }
      \strng{namehash}{6167f5e352ac5344b18f65f05db8e0b6}
      \strng{fullhash}{21bb196af68048fdeaf8e9083b5f4fe8}
      \strng{fullhashraw}{21bb196af68048fdeaf8e9083b5f4fe8}
      \strng{bibnamehash}{21bb196af68048fdeaf8e9083b5f4fe8}
      \strng{authorbibnamehash}{21bb196af68048fdeaf8e9083b5f4fe8}
      \strng{authornamehash}{6167f5e352ac5344b18f65f05db8e0b6}
      \strng{authorfullhash}{21bb196af68048fdeaf8e9083b5f4fe8}
      \strng{authorfullhashraw}{21bb196af68048fdeaf8e9083b5f4fe8}
      \field{sortinit}{H}
      \field{sortinithash}{23a3aa7c24e56cfa16945d55545109b5}
      \field{extradatescope}{labelyear}
      \field{labeldatesource}{}
      \true{uniqueprimaryauthor}
      \field{labelnamesource}{author}
      \field{labeltitlesource}{title}
      \field{abstract}{The main objective of this study was to establish normative values for maximal concentric isokinetic strength and maximal isometric strength of all major muscle groups in healthy subjects applying sex, age, height, and body mass-adjusted statistical models. One hundred and seventy-eight (178) (93 male and 85 female) healthy non-athletic Danish volunteers aged 15–83 years were recruited. Eighteen test protocols for each sex were applied to determine isokinetic and isometric muscle strength at knee, ankle, hip, shoulder, elbow, and wrist using a dynamometer (Biodex System 3 {PRO}). Multiple linear regressions were performed with maximal muscle strength (peak torque) as dependent variable and age, height, and body mass as independent variables. Muscle strength significantly related to age in 24, to height in 13 and to body mass in 27 out of the 36 models. In gender-specific analyses, the variables age, height and body mass accounted for 25\% (20–29) (95\% confidence interval) of the variation (r2) in strength for men and 31\% (25–38) for women. The r2 was similar for the isokinetic models and the isometric models [31\% (22–40) vs. 28\% (23–34)]. Age, height, and body mass related to strength in most muscle groups and gender-specific models with estimated prediction intervals were established for maximal strength of major muscle groups.}
      \field{day}{1}
      \field{issn}{1439-6327}
      \field{journaltitle}{European Journal of Applied Physiology}
      \field{langid}{english}
      \field{month}{1}
      \field{number}{1}
      \field{shortjournal}{Eur J Appl Physiol}
      \field{title}{Maximal isokinetic and isometric muscle strength of major muscle groups related to age, body mass, height, and sex in 178 healthy subjects}
      \field{urlday}{7}
      \field{urlmonth}{2}
      \field{urlyear}{2024}
      \field{volume}{112}
      \field{year}{2012}
      \field{dateera}{ce}
      \field{urldateera}{ce}
      \field{pages}{267\bibrangedash 275}
      \range{pages}{9}
      \verb{doi}
      \verb 10.1007/s00421-011-1975-3
      \endverb
      \verb{file}
      \verb Full Text PDF:C\:\\Users\\etienne.ricard\\Zotero\\storage\\KGR7Y9FG\\Harbo et al. - 2012 - Maximal isokinetic and isometric muscle strength o.pdf:application/pdf
      \endverb
      \verb{urlraw}
      \verb https://doi.org/10.1007/s00421-011-1975-3
      \endverb
      \verb{url}
      \verb https://doi.org/10.1007/s00421-011-1975-3
      \endverb
      \keyw{Rehabilitation,Muscle strength,Dynamometer,Normative values,Outcome assessment}
    \endentry
    \entry{hartmann_industrial_2021}{article}{}{}
      \name{author}{4}{}{%
        {{un=0,uniquepart=base,hash=83e436f2fe210f6a8a427a6d08c77b34}{%
           family={Hartmann},
           familyi={H\bibinitperiod},
           given={Vitor\bibnamedelima Neves},
           giveni={V\bibinitperiod\bibinitdelim N\bibinitperiod},
           givenun=0}}%
        {{un=0,uniquepart=base,hash=d0ac3cb31281ed619cc21230c632e9f0}{%
           family={Rinaldi},
           familyi={R\bibinitperiod},
           given={Décio\bibnamedelimb de\bibnamedelima Moura},
           giveni={D\bibinitperiod\bibinitdelim d\bibinitperiod\bibinitdelim M\bibinitperiod},
           givenun=0}}%
        {{un=0,uniquepart=base,hash=ed53acbfa27fa8f3553a6326eefb1267}{%
           family={Taira},
           familyi={T\bibinitperiod},
           given={Camila},
           giveni={C\bibinitperiod},
           givenun=0}}%
        {{un=0,uniquepart=base,hash=c98256543516359fe050f47567b1e0ac}{%
           family={Forner-Cordero},
           familyi={F\bibinithyphendelim C\bibinitperiod},
           given={Arturo},
           giveni={A\bibinitperiod},
           givenun=0}}%
      }
      \strng{namehash}{3ad67ad330b1440c0b424c5b08ff9615}
      \strng{fullhash}{fe329ddec7f09ce7f501359f8f9b96f9}
      \strng{fullhashraw}{fe329ddec7f09ce7f501359f8f9b96f9}
      \strng{bibnamehash}{fe329ddec7f09ce7f501359f8f9b96f9}
      \strng{authorbibnamehash}{fe329ddec7f09ce7f501359f8f9b96f9}
      \strng{authornamehash}{3ad67ad330b1440c0b424c5b08ff9615}
      \strng{authorfullhash}{fe329ddec7f09ce7f501359f8f9b96f9}
      \strng{authorfullhashraw}{fe329ddec7f09ce7f501359f8f9b96f9}
      \field{sortinit}{H}
      \field{sortinithash}{23a3aa7c24e56cfa16945d55545109b5}
      \field{extradatescope}{labelyear}
      \field{labeldatesource}{}
      \true{uniqueprimaryauthor}
      \field{labelnamesource}{author}
      \field{labeltitlesource}{shorttitle}
      \field{abstract}{Exoskeletons have been introduced in industrial environments to prevent overload or repetitive stress injuries in workers. However, due to the lack of public detailed information about most of the commercial exoskeletons, it is necessary to further assess their load capacity and evolution over time, as their performance may change with use. We present the design and construction of a controlled device to measure the torque of industrial exoskeletons, along with the results of static and dynamic testing of an exoskeleton model. A step motor in the test bench moves the exoskeleton arm in a pre-defined path at a prescribed speed. The force measured with a beam load cell located at the interface between the exoskeleton arm and the test bench is used to derive the torque. The proposed test bench can be easily modified to allow different exoskeleton models to be tested under the same conditions.}
      \field{issn}{2075-1702}
      \field{journaltitle}{Machines}
      \field{langid}{english}
      \field{month}{12}
      \field{note}{Number: 12 Publisher: Multidisciplinary Digital Publishing Institute}
      \field{number}{12}
      \field{shorttitle}{Industrial Upper-Limb Exoskeleton Characterization}
      \field{title}{Industrial Upper-Limb Exoskeleton Characterization: Paving the Way to New Standards for Benchmarking}
      \field{urlday}{15}
      \field{urlmonth}{9}
      \field{urlyear}{2023}
      \field{volume}{9}
      \field{year}{2021}
      \field{dateera}{ce}
      \field{urldateera}{ce}
      \field{pages}{362}
      \range{pages}{1}
      \verb{doi}
      \verb 10.3390/machines9120362
      \endverb
      \verb{file}
      \verb Full Text PDF:C\:\\Users\\etienne.ricard\\Zotero\\storage\\CAFQ8JRD\\Hartmann et al. - 2021 - Industrial Upper-Limb Exoskeleton Characterization.pdf:application/pdf
      \endverb
      \verb{urlraw}
      \verb https://www.mdpi.com/2075-1702/9/12/362
      \endverb
      \verb{url}
      \verb https://www.mdpi.com/2075-1702/9/12/362
      \endverb
      \keyw{exoskeletons,benchmarking,industry,test bench}
    \endentry
    \entry{hurvich_smoothing_1998}{article}{}{}
      \name{author}{3}{}{%
        {{un=0,uniquepart=base,hash=40b2935c01e94c49101ca1a1c099825b}{%
           family={Hurvich},
           familyi={H\bibinitperiod},
           given={Clifford\bibnamedelima M.},
           giveni={C\bibinitperiod\bibinitdelim M\bibinitperiod},
           givenun=0}}%
        {{un=0,uniquepart=base,hash=9e21165ed60edc482fca410a83054165}{%
           family={Simonoff},
           familyi={S\bibinitperiod},
           given={Jeffrey\bibnamedelima S.},
           giveni={J\bibinitperiod\bibinitdelim S\bibinitperiod},
           givenun=0}}%
        {{un=0,uniquepart=base,hash=838773c5e12e6cdf09911cf2e0ff4cf4}{%
           family={Tsai},
           familyi={T\bibinitperiod},
           given={Chih-Ling},
           giveni={C\bibinithyphendelim L\bibinitperiod},
           givenun=0}}%
      }
      \strng{namehash}{449fb2b1058c36e0121fbe9a5ae69dea}
      \strng{fullhash}{d1f8beb41411962ef2109186a87ec382}
      \strng{fullhashraw}{d1f8beb41411962ef2109186a87ec382}
      \strng{bibnamehash}{d1f8beb41411962ef2109186a87ec382}
      \strng{authorbibnamehash}{d1f8beb41411962ef2109186a87ec382}
      \strng{authornamehash}{449fb2b1058c36e0121fbe9a5ae69dea}
      \strng{authorfullhash}{d1f8beb41411962ef2109186a87ec382}
      \strng{authorfullhashraw}{d1f8beb41411962ef2109186a87ec382}
      \field{sortinit}{H}
      \field{sortinithash}{23a3aa7c24e56cfa16945d55545109b5}
      \field{extradatescope}{labelyear}
      \field{labeldatesource}{}
      \true{uniqueprimaryauthor}
      \field{labelnamesource}{author}
      \field{labeltitlesource}{title}
      \field{abstract}{Many different methods have been proposed to construct nonparametric estimates of a smooth regression function, including local polynomial, (convolution) kernel and smoothing spline estimators. Each of these estimators uses a smoothing parameter to control the amount of smoothing performed on a given data set. In this paper an improved version of a criterion based on the Akaike information criterion ({AIC}), termed {AICC}, is derived and examined as a way to choose the smoothing parameter. Unlike plug-in methods, {AICC} can be used to choose smoothing parameters for any linear smoother, including local quadratic and smoothing spline estimators. The use of {AICC} avoids the large variability and tendency to undersmooth (compared with the actual minimizer of average squared error) seen when other ‘classical’ approaches (such as generalized cross-validation ({GCV}) or the {AIC}) are used to choose the smoothing parameter. Monte Carlo simulations demonstrate that the {AICC}-based smoothing parameter is competitive with a plug-in method (assuming that one exists) when the plug-in method works well but also performs well when the plug-in approach fails or is unavailable.}
      \field{day}{1}
      \field{issn}{1369-7412}
      \field{journaltitle}{Journal of the Royal Statistical Society Series B: Statistical Methodology}
      \field{month}{7}
      \field{number}{2}
      \field{shortjournal}{Journal of the Royal Statistical Society Series B: Statistical Methodology}
      \field{title}{Smoothing Parameter Selection in Nonparametric Regression Using an Improved Akaike Information Criterion}
      \field{urlday}{19}
      \field{urlmonth}{12}
      \field{urlyear}{2023}
      \field{volume}{60}
      \field{year}{1998}
      \field{dateera}{ce}
      \field{urldateera}{ce}
      \field{pages}{271\bibrangedash 293}
      \range{pages}{23}
      \verb{doi}
      \verb 10.1111/1467-9868.00125
      \endverb
      \verb{file}
      \verb Full Text PDF:C\:\\Users\\etienne.ricard\\Zotero\\storage\\NIKL4A7C\\Hurvich et al. - 1998 - Smoothing Parameter Selection in Nonparametric Reg.pdf:application/pdf;Snapshot:C\:\\Users\\etienne.ricard\\Zotero\\storage\\VZ5IWCL6\\7083103.html:text/html
      \endverb
      \verb{urlraw}
      \verb https://doi.org/10.1111/1467-9868.00125
      \endverb
      \verb{url}
      \verb https://doi.org/10.1111/1467-9868.00125
      \endverb
    \endentry
    \entry{huysamen_kinematic_2020}{article}{}{}
      \name{author}{3}{}{%
        {{un=0,uniquepart=base,hash=8c1684de2f6867f7ecbe79edfa3aa6f1}{%
           family={Huysamen},
           familyi={H\bibinitperiod},
           given={Kirsten},
           giveni={K\bibinitperiod},
           givenun=0}}%
        {{un=0,uniquepart=base,hash=58af5df352eefcae4a109d18e1a405cb}{%
           family={Power},
           familyi={P\bibinitperiod},
           given={Valerie},
           giveni={V\bibinitperiod},
           givenun=0}}%
        {{un=0,uniquepart=base,hash=e7bdaa471450e265e480b35a35d5df66}{%
           family={O'Sullivan},
           familyi={O\bibinitperiod},
           given={Leonard},
           giveni={L\bibinitperiod},
           givenun=0}}%
      }
      \strng{namehash}{242c13d0a63fa06ee079ba23b0e8bb5e}
      \strng{fullhash}{eb71cf0dde52b333aa1361781d04e662}
      \strng{fullhashraw}{eb71cf0dde52b333aa1361781d04e662}
      \strng{bibnamehash}{eb71cf0dde52b333aa1361781d04e662}
      \strng{authorbibnamehash}{eb71cf0dde52b333aa1361781d04e662}
      \strng{authornamehash}{242c13d0a63fa06ee079ba23b0e8bb5e}
      \strng{authorfullhash}{eb71cf0dde52b333aa1361781d04e662}
      \strng{authorfullhashraw}{eb71cf0dde52b333aa1361781d04e662}
      \field{sortinit}{H}
      \field{sortinithash}{23a3aa7c24e56cfa16945d55545109b5}
      \field{extradatescope}{labelyear}
      \field{labeldatesource}{}
      \true{uniqueprimaryauthor}
      \field{labelnamesource}{author}
      \field{labeltitlesource}{title}
      \field{abstract}{The aim of this study was to sample human kinematics and kinetics during simulated tasks to aid the design of industrial exoskeletons. Twelve participants performed two dynamic tasks; a simulated lifting task and an overhead lifting task. Based on the current data, to completely assist a worker with lifting loads up to 15kg, hip actuators would need to supply up to 111Nm of extensor torque at speeds up to 139°/s of extension velocity and 26°/s of flexion velocity. The actuators should allow the hip to extend to 11° and flex to 95°, and supply a power of 212W. To completely assist workers lifting a 3kg load overhead, actuators assisting shoulder flexion would need to supply up to 20Nm of flexor torque at speeds up to 21°/s of extension velocity and 116°/s of flexion velocity. The actuators should also allow 67° of shoulder flexion and supply a power of 27W. Practitioner Summary: There is increasing interest in developing exoskeletons for industrial applications. This study details relevant kinetic and kinematic exposures for common industrial production tasks, which can be used to inform functional requirements of industrial exoskeletons. • Highlights • This study sampled joint kinematic and kinetic activity to inform design of industrial exoskeletons. • The study presents sample values to two types of common industrial tasks across the major joints as are often assisted. • We also indicate considerations on which joints should be considered to be actively assisted.}
      \field{day}{22}
      \field{journaltitle}{Ergonomics}
      \field{month}{4}
      \field{shortjournal}{Ergonomics}
      \field{title}{Kinematic and kinetic functional requirements for industrial exoskeletons for lifting tasks and overhead lifting}
      \field{volume}{63}
      \field{year}{2020}
      \field{dateera}{ce}
      \field{pages}{1\bibrangedash 27}
      \range{pages}{27}
      \verb{doi}
      \verb 10.1080/00140139.2020.1759698
      \endverb
      \verb{file}
      \verb Full Text PDF:C\:\\Users\\etienne.ricard\\Zotero\\storage\\QQZCGPJU\\Huysamen et al. - 2020 - Kinematic and kinetic functional requirements for .pdf:application/pdf
      \endverb
    \endentry
    \entry{j_martin_bland_statistical_1986}{article}{}{}
      \name{author}{2}{}{%
        {{un=0,uniquepart=base,hash=1ff4b72bf873c8fee18308a4e023c55e}{%
           family={{J. Martin, Bland}},
           familyi={J\bibinitperiod}}}%
        {{un=0,uniquepart=base,hash=5ce6bf42d01103efaeb232afe926b01a}{%
           family={Altman},
           familyi={A\bibinitperiod},
           given={DouglasG.},
           giveni={D\bibinitperiod},
           givenun=0}}%
      }
      \strng{namehash}{a6ca84999ea19ee3027640e6a49d10e0}
      \strng{fullhash}{a6ca84999ea19ee3027640e6a49d10e0}
      \strng{fullhashraw}{a6ca84999ea19ee3027640e6a49d10e0}
      \strng{bibnamehash}{a6ca84999ea19ee3027640e6a49d10e0}
      \strng{authorbibnamehash}{a6ca84999ea19ee3027640e6a49d10e0}
      \strng{authornamehash}{a6ca84999ea19ee3027640e6a49d10e0}
      \strng{authorfullhash}{a6ca84999ea19ee3027640e6a49d10e0}
      \strng{authorfullhashraw}{a6ca84999ea19ee3027640e6a49d10e0}
      \field{sortinit}{J}
      \field{sortinithash}{b2f54a9081ace9966a7cb9413811edb4}
      \field{extradatescope}{labelyear}
      \field{labeldatesource}{}
      \true{uniqueprimaryauthor}
      \field{labelnamesource}{author}
      \field{labeltitlesource}{title}
      \field{abstract}{In clinical measurement comparison of a new measurement technique with an established one is often needed to see whether they agree sufficiently for the new to replace the old. Such investigations are often analysed inappropriately, notably by using correlation coefficients. The use of correlation is misleading. An alternative approach, based on graphical techniques and simple calculations, is described, together with the relation between this analysis and the assessment of repeatability.}
      \field{day}{8}
      \field{issn}{0140-6736}
      \field{journaltitle}{The Lancet}
      \field{month}{2}
      \field{number}{8476}
      \field{series}{Originally published as Volume 1, Issue 8476}
      \field{shortjournal}{The Lancet}
      \field{title}{{STATISTICAL} {METHODS} {FOR} {ASSESSING} {AGREEMENT} {BETWEEN} {TWO} {METHODS} {OF} {CLINICAL} {MEASUREMENT}}
      \field{urlday}{19}
      \field{urlmonth}{9}
      \field{urlyear}{2023}
      \field{volume}{327}
      \field{year}{1986}
      \field{dateera}{ce}
      \field{urldateera}{ce}
      \field{pages}{307\bibrangedash 310}
      \range{pages}{4}
      \verb{doi}
      \verb 10.1016/S0140-6736(86)90837-8
      \endverb
      \verb{file}
      \verb ScienceDirect Full Text PDF:C\:\\Users\\etienne.ricard\\Zotero\\storage\\6VX5RQQZ\\Martin Bland et Altman - 1986 - STATISTICAL METHODS FOR ASSESSING AGREEMENT BETWEE.pdf:application/pdf;ScienceDirect Snapshot:C\:\\Users\\etienne.ricard\\Zotero\\storage\\87RURTNA\\S0140673686908378.html:text/html
      \endverb
      \verb{urlraw}
      \verb https://www.sciencedirect.com/science/article/pii/S0140673686908378
      \endverb
      \verb{url}
      \verb https://www.sciencedirect.com/science/article/pii/S0140673686908378
      \endverb
    \endentry
    \entry{kim_passive_2022}{article}{}{}
      \name{author}{5}{}{%
        {{un=0,uniquepart=base,hash=a89d116ec8ca132b4b320c59cefd36cb}{%
           family={Kim},
           familyi={K\bibinitperiod},
           given={Junsoo},
           giveni={J\bibinitperiod},
           givenun=0}}%
        {{un=0,uniquepart=base,hash=ccc38610409d0bd3c81332a968c887d0}{%
           family={Kim},
           familyi={K\bibinitperiod},
           given={Juri},
           giveni={J\bibinitperiod},
           givenun=0}}%
        {{un=0,uniquepart=base,hash=abea521b78df9580ca77a0d5e9297af7}{%
           family={Jung},
           familyi={J\bibinitperiod},
           given={Yeongtae},
           giveni={Y\bibinitperiod},
           givenun=0}}%
        {{un=0,uniquepart=base,hash=179f20527d4d1f182595301d96f5cf40}{%
           family={Lee},
           familyi={L\bibinitperiod},
           given={Dongjin},
           giveni={D\bibinitperiod},
           givenun=0}}%
        {{un=0,uniquepart=base,hash=5d242516c7b35a101ba0a0a8f022622f}{%
           family={Bae},
           familyi={B\bibinitperiod},
           given={Joonbum},
           giveni={J\bibinitperiod},
           givenun=0}}%
      }
      \strng{namehash}{f54ba5419e802f678cd98dbb9a84073c}
      \strng{fullhash}{2c8593d8e36226075c50b6b87007e52e}
      \strng{fullhashraw}{2c8593d8e36226075c50b6b87007e52e}
      \strng{bibnamehash}{2c8593d8e36226075c50b6b87007e52e}
      \strng{authorbibnamehash}{2c8593d8e36226075c50b6b87007e52e}
      \strng{authornamehash}{f54ba5419e802f678cd98dbb9a84073c}
      \strng{authorfullhash}{2c8593d8e36226075c50b6b87007e52e}
      \strng{authorfullhashraw}{2c8593d8e36226075c50b6b87007e52e}
      \field{sortinit}{K}
      \field{sortinithash}{c02bf6bff1c488450c352b40f5d853ab}
      \field{extradatescope}{labelyear}
      \field{labeldatesource}{}
      \true{uniqueprimaryauthor}
      \field{labelnamesource}{author}
      \field{labeltitlesource}{title}
      \field{abstract}{Overhead tasks, mostly in the industrial sector, frequently cause upper limb work-related musculoskeletal disorders ({WMSDs}) leading to low productivity. Although passive upper limb exoskeletons have been used in industry to decrease upper limb {WMSDs}, they are limited to assist in overhead tasks, as they lack sufficient range of motion ({ROM}), assistive performance, and wearability. Here, we propose a passive upper limb exoskeleton with tilted and offset shoulder joints, enhanced {ROM}, and assistive mechanisms to effectively assist the upper limb. The {ROM} of the shoulder joint, tilted and offset to the rear of the user to increase the range, was sufficient at a 165° elevation angle, revealed by simulations and experiments. The assistive mechanism loads and unloads a spring to passively generate assistive torque. Our results showed that 9.5 N·m of maximum assistive torque was generated at 120°, which is sufficient to assist overhead task with a 1-kg tool. The assistive torque profile can be adjusted by changing the design parameters. Finally, assistance performance was evaluated by user verifications via electromyography experiments in welding-like tasks. The muscle activities of the anterior deltoid and lateral deltoid, the main muscles of shoulder flexion, were reduced to 32.4\% and 45.2\%, respectively.}
      \field{issn}{1941-014X}
      \field{journaltitle}{{IEEE}/{ASME} Transactions on Mechatronics}
      \field{month}{12}
      \field{note}{Conference Name: {IEEE}/{ASME} Transactions on Mechatronics}
      \field{number}{6}
      \field{title}{A Passive Upper Limb Exoskeleton With Tilted and Offset Shoulder Joints for Assisting Overhead Tasks}
      \field{urlday}{10}
      \field{urlmonth}{1}
      \field{urlyear}{2024}
      \field{volume}{27}
      \field{year}{2022}
      \field{dateera}{ce}
      \field{urldateera}{ce}
      \field{pages}{4963\bibrangedash 4973}
      \range{pages}{11}
      \verb{doi}
      \verb 10.1109/TMECH.2022.3169617
      \endverb
      \verb{file}
      \verb IEEE Xplore Full Text PDF:C\:\\Users\\etienne.ricard\\Zotero\\storage\\KIXYUYQG\\Kim et al. - 2022 - A Passive Upper Limb Exoskeleton With Tilted and O.pdf:application/pdf
      \endverb
      \verb{urlraw}
      \verb https://ieeexplore.ieee.org/abstract/document/9773319
      \endverb
      \verb{url}
      \verb https://ieeexplore.ieee.org/abstract/document/9773319
      \endverb
    \endentry
    \entry{koopman_effects_2019}{article}{}{}
      \name{author}{5}{}{%
        {{un=0,uniquepart=base,hash=520b8bb2462b67cf6922a81450379863}{%
           family={Koopman},
           familyi={K\bibinitperiod},
           given={Axel\bibnamedelima S.},
           giveni={A\bibinitperiod\bibinitdelim S\bibinitperiod},
           givenun=0}}%
        {{un=0,uniquepart=base,hash=832a6e7291f744137cb68e480bf4d606}{%
           family={Kingma},
           familyi={K\bibinitperiod},
           given={Idsart},
           giveni={I\bibinitperiod},
           givenun=0}}%
        {{un=0,uniquepart=base,hash=1c5839840b22b4d78e367233cfe84b85}{%
           family={Faber},
           familyi={F\bibinitperiod},
           given={Gert\bibnamedelima S.},
           giveni={G\bibinitperiod\bibinitdelim S\bibinitperiod},
           givenun=0}}%
        {{un=0,uniquepart=base,hash=fff57ae33cd6a90a1781e18928eeb47c}{%
           family={Looze},
           familyi={L\bibinitperiod},
           given={Michiel\bibnamedelima P.},
           giveni={M\bibinitperiod\bibinitdelim P\bibinitperiod},
           givenun=0,
           prefix={de},
           prefixi={d\bibinitperiod}}}%
        {{un=0,uniquepart=base,hash=804b3f447dfe9bd109b0b9bd1beac347}{%
           family={Dieën},
           familyi={D\bibinitperiod},
           given={Jaap\bibnamedelima H.},
           giveni={J\bibinitperiod\bibinitdelim H\bibinitperiod},
           givenun=0,
           prefix={van},
           prefixi={v\bibinitperiod}}}%
      }
      \strng{namehash}{63b83f36a4056098f66716ccb363bcf8}
      \strng{fullhash}{88f0e47ac2c825344c0727020c01716b}
      \strng{fullhashraw}{88f0e47ac2c825344c0727020c01716b}
      \strng{bibnamehash}{88f0e47ac2c825344c0727020c01716b}
      \strng{authorbibnamehash}{88f0e47ac2c825344c0727020c01716b}
      \strng{authornamehash}{63b83f36a4056098f66716ccb363bcf8}
      \strng{authorfullhash}{88f0e47ac2c825344c0727020c01716b}
      \strng{authorfullhashraw}{88f0e47ac2c825344c0727020c01716b}
      \field{sortinit}{K}
      \field{sortinithash}{c02bf6bff1c488450c352b40f5d853ab}
      \field{extradatescope}{labelyear}
      \field{labeldatesource}{}
      \true{uniqueprimaryauthor}
      \field{labelnamesource}{author}
      \field{labeltitlesource}{title}
      \field{abstract}{With mechanical loading as the main risk factor for {LBP} in mind, exoskeletons are designed to reduce the load on the back by taking over a part of the required moment. The present study assessed the effect of a passive exoskeleton on back and abdominal muscle activation, hip and lumbar flexion and on the contribution of both the human and the exoskeleton to the L5/S1 net moment, during static bending at five different hand heights. Two configurations of the exoskeleton ({LOW} \& {HIGH}) differing in angle-torque characteristics were tested. L5/S1 moments generated by the subjects were significantly reduced (15–20\% for the most effective type) at all hand heights. {LOW} generated 4–11 Nm more support than {HIGH} at 50\%, 25\% and 0\% upright stance hand height and {HIGH} generated 4–5 Nm more support than {LOW} at 100\% and 75\%. Significant reductions (11–57\%) in back muscle activity were found compared to {WITHOUT} for both exoskeletons for some conditions. However, {EMG} reductions compared to {WITHOUT} were highly variable across subjects and not always significant. The device allowed for substantial lumbar bending (up to 70°) so that a number of participants showed the flexion-relaxation phenomenon, which prevented further reduction of back {EMG} by the device and even an increase from 2\% to 6\% {MVC} in abdominal activity at 25\% hand height. These results indicate that flexion relaxation and its interindividual variation should be considered in future exoskeleton developments.}
      \field{day}{23}
      \field{issn}{0021-9290}
      \field{journaltitle}{Journal of Biomechanics}
      \field{langid}{english}
      \field{month}{1}
      \field{shortjournal}{Journal of Biomechanics}
      \field{title}{Effects of a passive exoskeleton on the mechanical loading of the low back in static holding tasks}
      \field{urlday}{16}
      \field{urlmonth}{2}
      \field{urlyear}{2023}
      \field{volume}{83}
      \field{year}{2019}
      \field{dateera}{ce}
      \field{urldateera}{ce}
      \field{pages}{97\bibrangedash 103}
      \range{pages}{7}
      \verb{doi}
      \verb 10.1016/j.jbiomech.2018.11.033
      \endverb
      \verb{file}
      \verb ScienceDirect Full Text PDF:C\:\\Users\\etienne.ricard\\Zotero\\storage\\4W9IU2TN\\Koopman et al. - 2019 - Effects of a passive exoskeleton on the mechanical.pdf:application/pdf;ScienceDirect Snapshot:C\:\\Users\\etienne.ricard\\Zotero\\storage\\9BF8RX7P\\S0021929018308686.html:text/html
      \endverb
      \verb{urlraw}
      \verb https://www.sciencedirect.com/science/article/pii/S0021929018308686
      \endverb
      \verb{url}
      \verb https://www.sciencedirect.com/science/article/pii/S0021929018308686
      \endverb
      \keyw{Passive exoskeletons,Low-back pain,Mechanical loading,Static holding}
    \endentry
    \entry{koski_dynamic_1994}{article}{}{}
      \name{author}{2}{}{%
        {{un=0,uniquepart=base,hash=fab4bb4329b3b2cacd6b073d16c8bfa5}{%
           family={Koski},
           familyi={K\bibinitperiod},
           given={A.\bibnamedelimi V.},
           giveni={A\bibinitperiod\bibinitdelim V\bibinitperiod},
           givenun=0}}%
        {{un=0,uniquepart=base,hash=0832f79e02eda1fdbda6052d31e2e535}{%
           family={{McGill}},
           familyi={M\bibinitperiod},
           given={S.\bibnamedelimi M.},
           giveni={S\bibinitperiod\bibinitdelim M\bibinitperiod},
           givenun=0}}%
      }
      \strng{namehash}{8cd01f300020c7ae829cb1690bb8ef65}
      \strng{fullhash}{8cd01f300020c7ae829cb1690bb8ef65}
      \strng{fullhashraw}{8cd01f300020c7ae829cb1690bb8ef65}
      \strng{bibnamehash}{8cd01f300020c7ae829cb1690bb8ef65}
      \strng{authorbibnamehash}{8cd01f300020c7ae829cb1690bb8ef65}
      \strng{authornamehash}{8cd01f300020c7ae829cb1690bb8ef65}
      \strng{authorfullhash}{8cd01f300020c7ae829cb1690bb8ef65}
      \strng{authorfullhashraw}{8cd01f300020c7ae829cb1690bb8ef65}
      \field{sortinit}{K}
      \field{sortinithash}{c02bf6bff1c488450c352b40f5d853ab}
      \field{extradatescope}{labelyear}
      \field{labeldatesource}{}
      \true{uniqueprimaryauthor}
      \field{labelnamesource}{author}
      \field{labeltitlesource}{shorttitle}
      \field{abstract}{Given the likelihood of increased risk of musculoskeletal injury when joint torque strength demands approach the maximum isometric torque, this study determined the flexion torque strength capabilities of the shoulder in young men and women. To our knowledge this is the first study to report dynamic shoulder flexion torques. Peak static flexion torque values were collected at shoulder angles of 0° (anatomical position) and 45° of flexion in 25 female and 26 male subjects seated in an upright position. Dynamic concentric and eccentric shoulder flexion torques were collected at 50° s−1 angular velocity from 0° to each subject's comfortable flexion limit on a {KIN}-{COM} dynamometer. Results indicated that for both static and dynamic strength measures, female subjects produced, on average, half of the torque output of males. Mean male flexion torques were: static at 0° = 89.9 N m; static at 45° = 68.6 N m; dynamic at 45° = 46.9 N m (concentric); dynamic at 45° = 75.3 N m (eccentric).}
      \field{day}{1}
      \field{issn}{0268-0033}
      \field{journaltitle}{Clinical Biomechanics}
      \field{month}{3}
      \field{number}{2}
      \field{shortjournal}{Clinical Biomechanics}
      \field{shorttitle}{Dynamic shoulder flexion strength}
      \field{title}{Dynamic shoulder flexion strength: for use in occupational risk analysis and clinical assessment}
      \field{urlday}{7}
      \field{urlmonth}{2}
      \field{urlyear}{2024}
      \field{volume}{9}
      \field{year}{1994}
      \field{dateera}{ce}
      \field{urldateera}{ce}
      \field{pages}{99\bibrangedash 104}
      \range{pages}{6}
      \verb{doi}
      \verb 10.1016/0268-0033(94)90031-0
      \endverb
      \verb{file}
      \verb ScienceDirect Snapshot:C\:\\Users\\etienne.ricard\\Zotero\\storage\\L7Z2P66U\\0268003394900310.html:text/html
      \endverb
      \verb{urlraw}
      \verb https://www.sciencedirect.com/science/article/pii/0268003394900310
      \endverb
      \verb{url}
      \verb https://www.sciencedirect.com/science/article/pii/0268003394900310
      \endverb
      \keyw{Isokinetic,dynamic,isometric,shoulder flexion,static,strength}
    \endentry
    \entry{kranenborg_side-effects_2023}{article}{}{}
      \name{author}{4}{}{%
        {{un=0,uniquepart=base,hash=c3d85475865a47249bdc58ffd464bac0}{%
           family={Kranenborg},
           familyi={K\bibinitperiod},
           given={S.\bibnamedelimi E.},
           giveni={S\bibinitperiod\bibinitdelim E\bibinitperiod},
           givenun=0}}%
        {{un=0,uniquepart=base,hash=d4759cfc6158640a16132c6d9c799e54}{%
           family={Greve},
           familyi={G\bibinitperiod},
           given={C.},
           giveni={C\bibinitperiod},
           givenun=0}}%
        {{un=0,uniquepart=base,hash=782a2c60e28984c000497844d3c6273b}{%
           family={Reneman},
           familyi={R\bibinitperiod},
           given={M.\bibnamedelimi F.},
           giveni={M\bibinitperiod\bibinitdelim F\bibinitperiod},
           givenun=0}}%
        {{un=0,uniquepart=base,hash=5162f8d8db101f7daac42ce610a547b8}{%
           family={Roossien},
           familyi={R\bibinitperiod},
           given={C.\bibnamedelimi C.},
           giveni={C\bibinitperiod\bibinitdelim C\bibinitperiod},
           givenun=0}}%
      }
      \strng{namehash}{b54c9bd4969178358ba759f38894bf01}
      \strng{fullhash}{f687bbb44f4c73c756b97c6584e420df}
      \strng{fullhashraw}{f687bbb44f4c73c756b97c6584e420df}
      \strng{bibnamehash}{f687bbb44f4c73c756b97c6584e420df}
      \strng{authorbibnamehash}{f687bbb44f4c73c756b97c6584e420df}
      \strng{authornamehash}{b54c9bd4969178358ba759f38894bf01}
      \strng{authorfullhash}{f687bbb44f4c73c756b97c6584e420df}
      \strng{authorfullhashraw}{f687bbb44f4c73c756b97c6584e420df}
      \field{sortinit}{K}
      \field{sortinithash}{c02bf6bff1c488450c352b40f5d853ab}
      \field{extradatescope}{labelyear}
      \field{labeldatesource}{}
      \true{uniqueprimaryauthor}
      \field{labelnamesource}{author}
      \field{labeltitlesource}{shorttitle}
      \field{abstract}{Introduction While the biomechanical effects of exoskeletons are well studied, research about potential side-effects and adverse events are limited. The aim of this systematic review was to provide an overview of the side-effects and adverse events on shoulder- and back-support exoskeletons during work tasks. Methods Four in-field studies and 32 laboratory studies were included in this review, reporting on n = 18 shoulder exoskeletons, n = 9 back exoskeletons, n = 1 full body with a supernumerary arm, and n = 1 combination of shoulder and back exoskeleton. Results The most frequent side-effect reported is discomfort (n = 30), followed by a limited usability of the exoskeleton (n = 16). Other identified side-effects and adverse events were changes in muscle activity, mobility, task performance, balance and posture, neurovascular supply, gait parameters and precision. An incorrect fit of the exoskeleton and the decreased degrees of freedom are most often reported as causes of these side-effects. Two studies did not find any side-effects. This review also showed that there are differences in the occurrence of side-effects in gender, age, and physical fitness. Most studies (89\%) were conducted in a laboratory setting. Most studies (97\%) measured short-term effects only. Psychological and social side-effects or adverse events were not reported. Side-effects and adverse events for active exoskeletons were understudied (n = 4). Conclusion It was concluded that the evidence for side-effects and adverse events is limited. If available, it mainly consists of reports of mild discomfort and limited usability. Generalisation is limited because studies were conducted in lab settings and measured short term only, and most participants were young male workers.}
      \field{day}{1}
      \field{issn}{0003-6870}
      \field{journaltitle}{Applied Ergonomics}
      \field{month}{9}
      \field{shortjournal}{Applied Ergonomics}
      \field{shorttitle}{Side-effects and adverse events of a shoulder- and back-support exoskeleton in workers}
      \field{title}{Side-effects and adverse events of a shoulder- and back-support exoskeleton in workers: A systematic review}
      \field{urlday}{5}
      \field{urlmonth}{1}
      \field{urlyear}{2024}
      \field{volume}{111}
      \field{year}{2023}
      \field{dateera}{ce}
      \field{urldateera}{ce}
      \field{pages}{104042}
      \range{pages}{1}
      \verb{doi}
      \verb 10.1016/j.apergo.2023.104042
      \endverb
      \verb{file}
      \verb Texte intégral:C\:\\Users\\etienne.ricard\\Zotero\\storage\\SDAISZ44\\Kranenborg et al. - 2023 - Side-effects and adverse events of a shoulder- and.pdf:application/pdf
      \endverb
      \verb{urlraw}
      \verb https://www.sciencedirect.com/science/article/pii/S0003687023000807
      \endverb
      \verb{url}
      \verb https://www.sciencedirect.com/science/article/pii/S0003687023000807
      \endverb
      \keyw{Musculoskeletal disorders,Human-machine interaction,Prevention}
    \endentry
    \entry{linnenberg_industrial_2022}{article}{}{}
      \name{author}{2}{}{%
        {{un=0,uniquepart=base,hash=3d771aa0f7b2ffff7773e261cd2094f4}{%
           family={Linnenberg},
           familyi={L\bibinitperiod},
           given={Christine},
           giveni={C\bibinitperiod},
           givenun=0}}%
        {{un=0,uniquepart=base,hash=3cd9528eb5ee77338979397067fcad5e}{%
           family={Weidner},
           familyi={W\bibinitperiod},
           given={Robert},
           giveni={R\bibinitperiod},
           givenun=0}}%
      }
      \strng{namehash}{4b4fb17861a2cc398ea703e69b5688f5}
      \strng{fullhash}{4b4fb17861a2cc398ea703e69b5688f5}
      \strng{fullhashraw}{4b4fb17861a2cc398ea703e69b5688f5}
      \strng{bibnamehash}{4b4fb17861a2cc398ea703e69b5688f5}
      \strng{authorbibnamehash}{4b4fb17861a2cc398ea703e69b5688f5}
      \strng{authornamehash}{4b4fb17861a2cc398ea703e69b5688f5}
      \strng{authorfullhash}{4b4fb17861a2cc398ea703e69b5688f5}
      \strng{authorfullhashraw}{4b4fb17861a2cc398ea703e69b5688f5}
      \field{sortinit}{L}
      \field{sortinithash}{7c47d417cecb1f4bd38d1825c427a61a}
      \field{extradatescope}{labelyear}
      \field{labeldatesource}{}
      \true{uniqueprimaryauthor}
      \field{labelnamesource}{author}
      \field{labeltitlesource}{shorttitle}
      \field{abstract}{This study investigated the pressures occurring within the arm human-machine-interfaces ({HMI}) of four different exoskeletons that support static and dynamic work at or above head level, and the effects of the {HMI} on neurovascular supply of the upper extremity using an orthopedic provocation maneuver with raised arms with and without the exoskeletons. Decreased time in the provocation maneuver with exoskeletons indicated a negative effect of the {HMIs} on the vascular and neural supply of the arm. Average pressure in the static situation was 3.2 ± 0.7 {kPa} and 4.4 ± 0.4 {kPa} with regular peak values of 6.5 ± 0.5 {kPa} in the dynamic task. These pressures were significantly higher than the pressure values that guarantee adequate tissue oxygenation. It remains unknown whether the way exoskeletons apply pressure affects vascular and neural supply to the arms, or whether the regular unloading during dynamic activity has a neutralizing effect.}
      \field{day}{1}
      \field{issn}{0003-6870}
      \field{journaltitle}{Applied Ergonomics}
      \field{langid}{english}
      \field{month}{5}
      \field{shortjournal}{Applied Ergonomics}
      \field{shorttitle}{Industrial exoskeletons for overhead work}
      \field{title}{Industrial exoskeletons for overhead work: Circumferential pressures on the upper arm caused by the physical human-machine-interface}
      \field{urlday}{16}
      \field{urlmonth}{5}
      \field{urlyear}{2023}
      \field{volume}{101}
      \field{year}{2022}
      \field{dateera}{ce}
      \field{urldateera}{ce}
      \field{pages}{103706}
      \range{pages}{1}
      \verb{doi}
      \verb 10.1016/j.apergo.2022.103706
      \endverb
      \verb{file}
      \verb ScienceDirect Full Text PDF:C\:\\Users\\etienne.ricard\\Zotero\\storage\\B5XGYTR5\\Linnenberg et Weidner - 2022 - Industrial exoskeletons for overhead work Circumf.pdf:application/pdf;ScienceDirect Snapshot:C\:\\Users\\etienne.ricard\\Zotero\\storage\\FEJIFFLY\\S0003687022000291.html:text/html
      \endverb
      \verb{urlraw}
      \verb https://www.sciencedirect.com/science/article/pii/S0003687022000291
      \endverb
      \verb{url}
      \verb https://www.sciencedirect.com/science/article/pii/S0003687022000291
      \endverb
      \keyw{Overhead work,Circumferential compression,Physical human-machine-interface,Upper arm}
    \endentry
    \entry{looft_modelling_2015}{article}{}{}
      \name{author}{2}{}{%
        {{un=0,uniquepart=base,hash=ca25c6a215fbf995c681f145e565b22a}{%
           family={Looft},
           familyi={L\bibinitperiod},
           given={John\bibnamedelima M.},
           giveni={J\bibinitperiod\bibinitdelim M\bibinitperiod},
           givenun=0}}%
        {{un=0,uniquepart=base,hash=ffaf971191eeeae970bd15b892c9213f}{%
           family={Law},
           familyi={L\bibinitperiod},
           given={Laura\bibnamedelimb A.\bibnamedelimi Frey},
           giveni={L\bibinitperiod\bibinitdelim A\bibinitperiod\bibinitdelim F\bibinitperiod},
           givenun=0}}%
      }
      \strng{namehash}{dcf132bd8565ac327a35728b99bdb457}
      \strng{fullhash}{dcf132bd8565ac327a35728b99bdb457}
      \strng{fullhashraw}{dcf132bd8565ac327a35728b99bdb457}
      \strng{bibnamehash}{dcf132bd8565ac327a35728b99bdb457}
      \strng{authorbibnamehash}{dcf132bd8565ac327a35728b99bdb457}
      \strng{authornamehash}{dcf132bd8565ac327a35728b99bdb457}
      \strng{authorfullhash}{dcf132bd8565ac327a35728b99bdb457}
      \strng{authorfullhashraw}{dcf132bd8565ac327a35728b99bdb457}
      \field{sortinit}{L}
      \field{sortinithash}{7c47d417cecb1f4bd38d1825c427a61a}
      \field{extradatescope}{labelyear}
      \field{labeldatesource}{}
      \true{uniqueprimaryauthor}
      \field{labelnamesource}{author}
      \field{labeltitlesource}{shorttitle}
      \field{abstract}{One approach to modelling muscle strength is to represent peak torque as three-dimensional (3D) torque-angle-velocity surfaces at the joint level. These nonlinear relationships have been modelled using polynomial equations. However, we hypothesised logistic equations would better represent 3D peak strength based on known ‘S-shaped’ relationships between torque and velocity. To compare the two approaches, we modelled eight 3D strength surfaces based on previously published data, elbow and knee strength, using polynomial and logistic equations. Both models fit the strength data well, with median R2 values of 0.983 and 0.971 for polynomial and logistic equations, respectively. However, when extrapolating the models to a full normal range of motion (0° to 140°) 100\% of the polynomial surfaces , but only 25\% of the logistic surfaces, displayed non-physiologic strength estimates (i.e., crossed zero). Accordingly, logistic equations may provide equal or better representations of 3D joint strength surfaces for digital human modelling.}
      \field{issn}{1742-5549, 1742-5557}
      \field{journaltitle}{International Journal of Human Factors Modelling and Simulation}
      \field{langid}{english}
      \field{number}{1}
      \field{shortjournal}{{IJHFMS}}
      \field{shorttitle}{Modelling three-dimensional human strength capacity}
      \field{title}{Modelling three-dimensional human strength capacity: logistic vs. polynomial surface equations}
      \field{urlday}{4}
      \field{urlmonth}{4}
      \field{urlyear}{2024}
      \field{volume}{5}
      \field{year}{2015}
      \field{dateera}{ce}
      \field{urldateera}{ce}
      \field{pages}{5}
      \range{pages}{1}
      \verb{doi}
      \verb 10.1504/IJHFMS.2015.068122
      \endverb
      \verb{file}
      \verb Looft et Law - 2015 - Modelling three-dimensional human strength capacit.pdf:C\:\\Users\\etienne.ricard\\Zotero\\storage\\YFAPWSCC\\Looft et Law - 2015 - Modelling three-dimensional human strength capacit.pdf:application/pdf
      \endverb
      \verb{urlraw}
      \verb http://www.inderscience.com/link.php?id=68122
      \endverb
      \verb{url}
      \verb http://www.inderscience.com/link.php?id=68122
      \endverb
    \endentry
    \entry{ma_modelling_2023}{article}{}{}
      \name{author}{4}{}{%
        {{un=0,uniquepart=base,hash=8d3e863879310dcec085fcb3413baed8}{%
           family={Ma},
           familyi={M\bibinitperiod},
           given={Tiejun},
           giveni={T\bibinitperiod},
           givenun=0}}%
        {{un=0,uniquepart=base,hash=a2454c98bd9fd8f8799cb4c043421c9f}{%
           family={Zhang},
           familyi={Z\bibinitperiod},
           given={Yanxin},
           giveni={Y\bibinitperiod},
           givenun=0}}%
        {{un=0,uniquepart=base,hash=788189475d228dcfbd36e2b346931f74}{%
           family={Choi},
           familyi={C\bibinitperiod},
           given={Sang\bibnamedelima D.},
           giveni={S\bibinitperiod\bibinitdelim D\bibinitperiod},
           givenun=0}}%
        {{un=0,uniquepart=base,hash=02d006883bfe3101a9af3fd1e0af44da}{%
           family={Xiong},
           familyi={X\bibinitperiod},
           given={Shuping},
           giveni={S\bibinitperiod},
           givenun=0}}%
      }
      \strng{namehash}{d2f91c02cbb2476d31b9447ce129150e}
      \strng{fullhash}{5c6b04296cd8c0950ee9e1658557185e}
      \strng{fullhashraw}{5c6b04296cd8c0950ee9e1658557185e}
      \strng{bibnamehash}{5c6b04296cd8c0950ee9e1658557185e}
      \strng{authorbibnamehash}{5c6b04296cd8c0950ee9e1658557185e}
      \strng{authornamehash}{d2f91c02cbb2476d31b9447ce129150e}
      \strng{authorfullhash}{5c6b04296cd8c0950ee9e1658557185e}
      \strng{authorfullhashraw}{5c6b04296cd8c0950ee9e1658557185e}
      \field{sortinit}{M}
      \field{sortinithash}{4625c616857f13d17ce56f7d4f97d451}
      \field{extradatescope}{labelyear}
      \field{labeldatesource}{}
      \true{uniqueprimaryauthor}
      \field{labelnamesource}{author}
      \field{labeltitlesource}{shorttitle}
      \field{abstract}{Industrial exoskeletons are developed to relieve workers’ physical demands in the workplace and to alleviate ergonomic issues associated with work-related musculoskeletal disorders. As a safe and economical alternative to empirical/experimental methods, modelling is considered as a powerful tool for design and evaluation of industrial exoskeletons. This systematic review aims to provide a comprehensive understanding of the current literature on the design and evaluation of industrial exoskeletons through modelling. A systematic study was conducted by general keyword searches of five electronic databases over the last two decades (2003–2022). Out of the 701 records initially retrieved, 33 eligible articles were included and analyzed in the final review, presenting a variety of model inputs, model development, and model outputs used in the modelling. This systematic review study revealed that existing modelling methods can evaluate the biomechanical and physiological effects of industrial exoskeletons and provide some design parameters. However, the modelling method is currently unable to cover some of the main evaluation metrics supported by experimental assessments, such as task performance, user experience/discomfort, change in metabolic costs etc. Standard guidelines for model construction and implementation, as well as validation of human-exoskeleton interactions, remain to be established.}
      \field{day}{1}
      \field{issn}{0003-6870}
      \field{journaltitle}{Applied Ergonomics}
      \field{month}{11}
      \field{shortjournal}{Applied Ergonomics}
      \field{shorttitle}{Modelling for design and evaluation of industrial exoskeletons}
      \field{title}{Modelling for design and evaluation of industrial exoskeletons: A systematic review}
      \field{urlday}{8}
      \field{urlmonth}{1}
      \field{urlyear}{2024}
      \field{volume}{113}
      \field{year}{2023}
      \field{dateera}{ce}
      \field{urldateera}{ce}
      \field{pages}{104100}
      \range{pages}{1}
      \verb{doi}
      \verb 10.1016/j.apergo.2023.104100
      \endverb
      \verb{file}
      \verb ScienceDirect Snapshot:C\:\\Users\\etienne.ricard\\Zotero\\storage\\IKIXB9XZ\\S0003687023001382.html:text/html
      \endverb
      \verb{urlraw}
      \verb https://www.sciencedirect.com/science/article/pii/S0003687023001382
      \endverb
      \verb{url}
      \verb https://www.sciencedirect.com/science/article/pii/S0003687023001382
      \endverb
      \keyw{Musculoskeletal disorders,Industrial exoskeleton,Design and evaluation,Literature review,Modelling}
    \endentry
    \entry{madinei_novel_2022}{article}{}{}
      \name{author}{5}{}{%
        {{un=0,uniquepart=base,hash=4f98692dfc192d4459d5974323633a82}{%
           family={Madinei},
           familyi={M\bibinitperiod},
           given={Saman},
           giveni={S\bibinitperiod},
           givenun=0}}%
        {{un=0,uniquepart=base,hash=541b9c05592cb65633ba4b1f422cc39e}{%
           family={Kim},
           familyi={K\bibinitperiod},
           given={Sunwook},
           giveni={S\bibinitperiod},
           givenun=0}}%
        {{un=0,uniquepart=base,hash=5bb00b4f1008b86ff735e07d80bbe049}{%
           family={Park},
           familyi={P\bibinitperiod},
           given={Jang-Ho},
           giveni={J\bibinithyphendelim H\bibinitperiod},
           givenun=0}}%
        {{un=0,uniquepart=base,hash=c33ca2527f2e325c06e84bea0b35d590}{%
           family={Srinivasan},
           familyi={S\bibinitperiod},
           given={Divya},
           giveni={D\bibinitperiod},
           givenun=0}}%
        {{un=0,uniquepart=base,hash=4f127ad8012fd4b09c0acc61904b3b74}{%
           family={Nussbaum},
           familyi={N\bibinitperiod},
           given={Maury\bibnamedelima A.},
           giveni={M\bibinitperiod\bibinitdelim A\bibinitperiod},
           givenun=0}}%
      }
      \strng{namehash}{bf38024d1800f3ab1ec4ee450968c0ed}
      \strng{fullhash}{732f9344b14219de2b2db7be132f38bd}
      \strng{fullhashraw}{732f9344b14219de2b2db7be132f38bd}
      \strng{bibnamehash}{732f9344b14219de2b2db7be132f38bd}
      \strng{authorbibnamehash}{732f9344b14219de2b2db7be132f38bd}
      \strng{authornamehash}{bf38024d1800f3ab1ec4ee450968c0ed}
      \strng{authorfullhash}{732f9344b14219de2b2db7be132f38bd}
      \strng{authorfullhashraw}{732f9344b14219de2b2db7be132f38bd}
      \field{sortinit}{M}
      \field{sortinithash}{4625c616857f13d17ce56f7d4f97d451}
      \field{extradatescope}{labelyear}
      \field{labeldatesource}{}
      \true{uniqueprimaryauthor}
      \field{labelnamesource}{author}
      \field{labeltitlesource}{title}
      \field{abstract}{Industrial exoskeletons are a promising ergonomic intervention to reduce the risk of work-related musculoskeletal disorders by providing external physical support to workers. Passive exoskeletons, having no power supplies, are of particular interest given their predominance in the commercial market. Understanding the mechanical behavior of the torque generation mechanisms embedded in passive exoskeletons is, however, essential to determine the efficacy of these devices in reducing physical loads (e.g., in manual material handling tasks). We introduce a novel approach using a computerized dynamometer to quantify the assistive torque profiles of two passive back-support exoskeletons ({BSEs}) at different support settings and in both static and dynamic conditions. The feasibility of this approach was examined using both human subjects and a mannequin. Clear differences in assistive torque magnitudes were evident between the two {BSEs}, and both devices generated more assistive torques during trunk/hip flexion than extension. Assistive torques obtained from human subjects were often within similar ranges as those from the mannequin, though values were more comparable over a narrow range of flexion/extension angles due to practical limitations with the dynamometer and human subjects. Characterizing exoskeleton assistive torque profiles can help in better understanding how to select a torque profile for given task requirements and user anthropometry, and aid in predicting the potential impacts of exoskeleton use by incorporating measured torque profiles in a musculoskeletal modeling system. Future work is recommended to assess this approach for other occupational exoskeletons.}
      \field{day}{1}
      \field{issn}{0021-9290}
      \field{journaltitle}{Journal of Biomechanics}
      \field{langid}{english}
      \field{month}{12}
      \field{shortjournal}{Journal of Biomechanics}
      \field{title}{A novel approach to quantify the assistive torque profiles generated by passive back-support exoskeletons}
      \field{urlday}{28}
      \field{urlmonth}{6}
      \field{urlyear}{2023}
      \field{volume}{145}
      \field{year}{2022}
      \field{dateera}{ce}
      \field{urldateera}{ce}
      \field{pages}{111363}
      \range{pages}{1}
      \verb{doi}
      \verb 10.1016/j.jbiomech.2022.111363
      \endverb
      \verb{file}
      \verb ScienceDirect Full Text PDF:C\:\\Users\\etienne.ricard\\Zotero\\storage\\SGWDYNU9\\Madinei et al. - 2022 - A novel approach to quantify the assistive torque .pdf:application/pdf;ScienceDirect Snapshot:C\:\\Users\\etienne.ricard\\Zotero\\storage\\FYQ6WDBJ\\S0021929022004043.html:text/html
      \endverb
      \verb{urlraw}
      \verb https://www.sciencedirect.com/science/article/pii/S0021929022004043
      \endverb
      \verb{url}
      \verb https://www.sciencedirect.com/science/article/pii/S0021929022004043
      \endverb
      \keyw{Biomechanics,Musculoskeletal modeling,Stiffness,Wearable technology}
    \endentry
    \entry{mccann_-situ_2023}{article}{}{}
      \name{author}{6}{}{%
        {{un=0,uniquepart=base,hash=7d7754e15abac150c4a5a462f3c55d14}{%
           family={{McCann}},
           familyi={M\bibinitperiod},
           given={Connor\bibnamedelima M.},
           giveni={C\bibinitperiod\bibinitdelim M\bibinitperiod},
           givenun=0}}%
        {{un=0,uniquepart=base,hash=d0b9d87e55cd2e92f3422d2b53807d62}{%
           family={Hohimer},
           familyi={H\bibinitperiod},
           given={Cameron\bibnamedelima J.},
           giveni={C\bibinitperiod\bibinitdelim J\bibinitperiod},
           givenun=0}}%
        {{un=0,uniquepart=base,hash=9df7a8b8b10a76eeb0a0df006523c090}{%
           family={O’Neill},
           familyi={O\bibinitperiod},
           given={Ciarán\bibnamedelima T.},
           giveni={C\bibinitperiod\bibinitdelim T\bibinitperiod},
           givenun=0}}%
        {{un=0,uniquepart=base,hash=94c5901af6cdb468dfd41b06e643a233}{%
           family={Young},
           familyi={Y\bibinitperiod},
           given={Harrison\bibnamedelima T.},
           giveni={H\bibinitperiod\bibinitdelim T\bibinitperiod},
           givenun=0}}%
        {{un=0,uniquepart=base,hash=ce2b77798e5cfde34b9e7ca1582dae4f}{%
           family={Bertoldi},
           familyi={B\bibinitperiod},
           given={Katia},
           giveni={K\bibinitperiod},
           givenun=0}}%
        {{un=0,uniquepart=base,hash=feb7de8ddcecc2ba25f91e90c24c3dd9}{%
           family={Walsh},
           familyi={W\bibinitperiod},
           given={Conor\bibnamedelima J.},
           giveni={C\bibinitperiod\bibinitdelim J\bibinitperiod},
           givenun=0}}%
      }
      \strng{namehash}{91301954ccb4ad1d9a377382f0089536}
      \strng{fullhash}{e5e02f22b8e742054253f4c9c32ada8f}
      \strng{fullhashraw}{e5e02f22b8e742054253f4c9c32ada8f}
      \strng{bibnamehash}{e5e02f22b8e742054253f4c9c32ada8f}
      \strng{authorbibnamehash}{e5e02f22b8e742054253f4c9c32ada8f}
      \strng{authornamehash}{91301954ccb4ad1d9a377382f0089536}
      \strng{authorfullhash}{e5e02f22b8e742054253f4c9c32ada8f}
      \strng{authorfullhashraw}{e5e02f22b8e742054253f4c9c32ada8f}
      \field{sortinit}{M}
      \field{sortinithash}{4625c616857f13d17ce56f7d4f97d451}
      \field{extradatescope}{labelyear}
      \field{labeldatesource}{}
      \true{uniqueprimaryauthor}
      \field{labelnamesource}{author}
      \field{labeltitlesource}{title}
      \field{abstract}{While a number of wearable soft robotic devices have been proposed to assist the shoulder, limited efforts have been made to quantify the amount of torque they apply to the body. Most work to-date has assessed soft actuator performance with simple benchtop experiments that may not be representative of the boundary conditions on the human body. We propose a new methodology to measure torques directly in-situ on the body and then use this technique to make a detailed comparison of two versions of a soft wearable shoulder assistance robot. The impact of a number of factors are considered, such as actuator design, garment anchoring, material hysteresis, arm pose, and inflation pressure. Many of these factors are not present on the benchtop and are found to significantly affect torque production. We compare results obtained on a simple benchtop test fixture with two on-body settings: an idealized mannequin and actual human subjects. The mannequin and human results were similar, but differed significantly from the benchtop, further motivating the need for on-body testing. Moving forward, we believe that the ability to directly quantify device performance in-situ will be critical to develop new design, modeling, and control strategies for wearable robots.}
      \field{issn}{2576-3202}
      \field{journaltitle}{{IEEE} Transactions on Medical Robotics and Bionics}
      \field{month}{5}
      \field{note}{Conference Name: {IEEE} Transactions on Medical Robotics and Bionics}
      \field{number}{2}
      \field{title}{In-Situ Measurement of Multi-Axis Torques Applied by Wearable Soft Robots for Shoulder Assistance}
      \field{urlday}{26}
      \field{urlmonth}{10}
      \field{urlyear}{2023}
      \field{volume}{5}
      \field{year}{2023}
      \field{dateera}{ce}
      \field{urldateera}{ce}
      \field{pages}{363\bibrangedash 374}
      \range{pages}{12}
      \verb{doi}
      \verb 10.1109/TMRB.2023.3258499
      \endverb
      \verb{file}
      \verb IEEE Xplore Full Text PDF:C\:\\Users\\etienne.ricard\\Zotero\\storage\\NRBCVD73\\McCann et al. - 2023 - In-Situ Measurement of Multi-Axis Torques Applied .pdf:application/pdf
      \endverb
      \verb{urlraw}
      \verb https://ieeexplore.ieee.org/document/10075492
      \endverb
      \verb{url}
      \verb https://ieeexplore.ieee.org/document/10075492
      \endverb
    \endentry
    \entry{moeller_effects_2022}{article}{}{}
      \name{author}{4}{}{%
        {{un=0,uniquepart=base,hash=1ddb1bf54cfc1ec807cb34ac722728fa}{%
           family={Moeller},
           familyi={M\bibinitperiod},
           given={Tobias},
           giveni={T\bibinitperiod},
           givenun=0}}%
        {{un=0,uniquepart=base,hash=5674fdc005d3b733c1e5006f47e85c46}{%
           family={Krell-Roesch},
           familyi={K\bibinithyphendelim R\bibinitperiod},
           given={Janina},
           giveni={J\bibinitperiod},
           givenun=0}}%
        {{un=0,uniquepart=base,hash=b00d04b3b4db4c8778dd7eb8eeca6e2c}{%
           family={Woll},
           familyi={W\bibinitperiod},
           given={Alexander},
           giveni={A\bibinitperiod},
           givenun=0}}%
        {{un=0,uniquepart=base,hash=65d3776c3d10cf8959b38a83a4f29c17}{%
           family={Stein},
           familyi={S\bibinitperiod},
           given={Thorsten},
           giveni={T\bibinitperiod},
           givenun=0}}%
      }
      \strng{namehash}{8a4b40aae598a14bc653e64275eeea94}
      \strng{fullhash}{6a3cf430c880ee77012725a9be885d97}
      \strng{fullhashraw}{6a3cf430c880ee77012725a9be885d97}
      \strng{bibnamehash}{6a3cf430c880ee77012725a9be885d97}
      \strng{authorbibnamehash}{6a3cf430c880ee77012725a9be885d97}
      \strng{authornamehash}{8a4b40aae598a14bc653e64275eeea94}
      \strng{authorfullhash}{6a3cf430c880ee77012725a9be885d97}
      \strng{authorfullhashraw}{6a3cf430c880ee77012725a9be885d97}
      \field{sortinit}{M}
      \field{sortinithash}{4625c616857f13d17ce56f7d4f97d451}
      \field{extradatescope}{labelyear}
      \field{labeldatesource}{}
      \true{uniqueprimaryauthor}
      \field{labelnamesource}{author}
      \field{labeltitlesource}{title}
      \field{abstract}{Introduction: Many employees report high physical strain from overhead work and resulting musculoskeletal disorders. The consequences of these conditions extend far beyond everyday working life and can severely limit the quality of life of those affected. One solution to this problem may be the use of upper-limb exoskeletons, which are supposed to relieve the shoulder joint in particular. The aim of this literature review was to provide an overview of the use and efficacy of exoskeletons for upper extremities in the working environment.Methods: A literature review was conducted using the {PICO} scheme and the {PRISMA} statement. To this end, a systematic search was performed in the {PubMed}, Web of Science and Scopus databases in May 2020 and updated in February 2022. The obtained studies were screened using previously defined inclusion and exclusion criteria and assessed for quality. Pertinent data were then extracted from the publications and analyzed with regard to type of exoskeleton used as well as efficacy of exoskeleton use.Results: 35 suitable studies were included in the review. 18 different exoskeletons were examined. The majority of the exoskeletons only supported the shoulder joint and were used to assist individuals working at or above shoulder level. The main focus of the studies was the reduction of muscle activity in the shoulder area. Indeed, 16 studies showed a reduced activity in the deltoid and trapezius muscles after exoskeleton use. Kinematically, a deviation of the movement behavior could be determined in some models. In addition, study participants reported perceived reduction in exertion and discomfort.Discussion: Exoskeletons for upper extremities may generate significant relief for the intended tasks, but the effects in the field (i.e., working environment) are less pronounced than in the laboratory setting. This may be due to the fact that not only overhead tasks but also secondary tasks have to be performed in the field. In addition, currently available exoskeletons do not seem to be suitable for all overhead workplaces and should always be assessed in the human-workplace context. Further studies in various settings are required that should also include more females and older people.}
      \field{issn}{2296-9144}
      \field{journaltitle}{Frontiers in Robotics and {AI}}
      \field{title}{Effects of Upper-Limb Exoskeletons Designed for Use in the Working Environment—A Literature Review}
      \field{urlday}{1}
      \field{urlmonth}{8}
      \field{urlyear}{2022}
      \field{volume}{9}
      \field{year}{2022}
      \field{dateera}{ce}
      \field{urldateera}{ce}
      \verb{doi}
      \verb https://doi.org/10.3389/frobt.2022.858893
      \endverb
      \verb{file}
      \verb Full Text PDF:C\:\\Users\\etienne.ricard\\Zotero\\storage\\9XH49XDH\\Moeller et al. - 2022 - Effects of Upper-Limb Exoskeletons Designed for Us.pdf:application/pdf
      \endverb
      \verb{urlraw}
      \verb https://www.frontiersin.org/articles/10.3389/frobt.2022.858893
      \endverb
      \verb{url}
      \verb https://www.frontiersin.org/articles/10.3389/frobt.2022.858893
      \endverb
    \endentry
    \entry{ostertagova_modelling_2012}{article}{}{}
      \name{author}{1}{}{%
        {{un=0,uniquepart=base,hash=73bc2f599244badd3ee6c5e8c9c7a246}{%
           family={Ostertagová},
           familyi={O\bibinitperiod},
           given={Eva},
           giveni={E\bibinitperiod},
           givenun=0}}%
      }
      \strng{namehash}{73bc2f599244badd3ee6c5e8c9c7a246}
      \strng{fullhash}{73bc2f599244badd3ee6c5e8c9c7a246}
      \strng{fullhashraw}{73bc2f599244badd3ee6c5e8c9c7a246}
      \strng{bibnamehash}{73bc2f599244badd3ee6c5e8c9c7a246}
      \strng{authorbibnamehash}{73bc2f599244badd3ee6c5e8c9c7a246}
      \strng{authornamehash}{73bc2f599244badd3ee6c5e8c9c7a246}
      \strng{authorfullhash}{73bc2f599244badd3ee6c5e8c9c7a246}
      \strng{authorfullhashraw}{73bc2f599244badd3ee6c5e8c9c7a246}
      \field{sortinit}{O}
      \field{sortinithash}{2cd7140a07aea5341f9e2771efe90aae}
      \field{extradatescope}{labelyear}
      \field{labeldatesource}{}
      \true{uniqueprimaryauthor}
      \field{labelnamesource}{author}
      \field{labeltitlesource}{title}
      \field{abstract}{This paper is concentrated on the polynomial regression model, which is useful when there is reason to believe that relationship between two variables is curvilinear. The polynomial regression model has been applied using the characterisation of the relationship between strains and drilling depth. Parameters of the model were estimated using a least square method. After fitting, the model was evaluated using some of the common indicators used to evaluate accuracy of regression model. The data were analyzed using computer program {MATLAB} that performs these calculations.}
      \field{day}{1}
      \field{issn}{1877-7058}
      \field{journaltitle}{Procedia Engineering}
      \field{month}{1}
      \field{series}{Modelling of Mechanical and Mechatronics Systems}
      \field{shortjournal}{Procedia Engineering}
      \field{title}{Modelling using Polynomial Regression}
      \field{urlday}{8}
      \field{urlmonth}{3}
      \field{urlyear}{2024}
      \field{volume}{48}
      \field{year}{2012}
      \field{dateera}{ce}
      \field{urldateera}{ce}
      \field{pages}{500\bibrangedash 506}
      \range{pages}{7}
      \verb{doi}
      \verb 10.1016/j.proeng.2012.09.545
      \endverb
      \verb{file}
      \verb ScienceDirect Snapshot:C\:\\Users\\etienne.ricard\\Zotero\\storage\\K4LXC5AR\\S1877705812046085.html:text/html
      \endverb
      \verb{urlraw}
      \verb https://www.sciencedirect.com/science/article/pii/S1877705812046085
      \endverb
      \verb{url}
      \verb https://www.sciencedirect.com/science/article/pii/S1877705812046085
      \endverb
      \keyw{-squared,adjusted -squared,mean absolute percentage error,Multiple regression model,root mean squared error}
    \endentry
    \entry{otis_torque_1990}{article}{}{}
      \name{author}{5}{}{%
        {{un=0,uniquepart=base,hash=0c26fd7fdd068958be2c19438b9250b0}{%
           family={Otis},
           familyi={O\bibinitperiod},
           given={James\bibnamedelima C.},
           giveni={J\bibinitperiod\bibinitdelim C\bibinitperiod},
           givenun=0}}%
        {{un=0,uniquepart=base,hash=2e44d992592c65fd0ac77ffc7962a634}{%
           family={Warren},
           familyi={W\bibinitperiod},
           given={Russell\bibnamedelima F.},
           giveni={R\bibinitperiod\bibinitdelim F\bibinitperiod},
           givenun=0}}%
        {{un=0,uniquepart=base,hash=bee87f0f37fa78aeb512db51f00c22f5}{%
           family={Backus},
           familyi={B\bibinitperiod},
           given={Sherry\bibnamedelima I.},
           giveni={S\bibinitperiod\bibinitdelim I\bibinitperiod},
           givenun=0}}%
        {{un=0,uniquepart=base,hash=02d8fa8fced38cd0fd08792707c6cba2}{%
           family={Santner},
           familyi={S\bibinitperiod},
           given={Thomas\bibnamedelima J.},
           giveni={T\bibinitperiod\bibinitdelim J\bibinitperiod},
           givenun=0}}%
        {{un=0,uniquepart=base,hash=2ca89e07e38f0bd531891f343a85d5e7}{%
           family={Mabrey},
           familyi={M\bibinitperiod},
           given={Jay\bibnamedelima D.},
           giveni={J\bibinitperiod\bibinitdelim D\bibinitperiod},
           givenun=0}}%
      }
      \strng{namehash}{1046e44953d91e01247b438713e7fa73}
      \strng{fullhash}{d36d754366a1048fb4adbd4e5a01c082}
      \strng{fullhashraw}{d36d754366a1048fb4adbd4e5a01c082}
      \strng{bibnamehash}{d36d754366a1048fb4adbd4e5a01c082}
      \strng{authorbibnamehash}{d36d754366a1048fb4adbd4e5a01c082}
      \strng{authornamehash}{1046e44953d91e01247b438713e7fa73}
      \strng{authorfullhash}{d36d754366a1048fb4adbd4e5a01c082}
      \strng{authorfullhashraw}{d36d754366a1048fb4adbd4e5a01c082}
      \field{sortinit}{O}
      \field{sortinithash}{2cd7140a07aea5341f9e2771efe90aae}
      \field{extradatescope}{labelyear}
      \field{labeldatesource}{}
      \true{uniqueprimaryauthor}
      \field{labelnamesource}{author}
      \field{labeltitlesource}{shorttitle}
      \field{abstract}{Shoulder torque measurements were obtained from 36 normal young adult males during flexion, abduction, internal rotation, and external rotation. Normative, an gle-specific torque measurements were determined un der isometric conditions and isokinetically at 48 deg/ sec. The effects of dominance, angular velocity, and joint position were determined and a method provided for determining the expected maximal torque at a spe cific speed and position based upon torque measure ments from the contralateral shoulder. This method can be used in cases of unilateral shoulder abnormalities to predict normative torque values for the affected side based on torque measurements from the unaffected shoulder.}
      \field{day}{1}
      \field{issn}{0363-5465}
      \field{journaltitle}{The American Journal of Sports Medicine}
      \field{langid}{english}
      \field{month}{3}
      \field{note}{Publisher: {SAGE} Publications Inc {STM}}
      \field{number}{2}
      \field{shortjournal}{Am J Sports Med}
      \field{shorttitle}{Torque production in the shoulder of the normal young adult male}
      \field{title}{Torque production in the shoulder of the normal young adult male: The interaction of function, dominance, joint angle, and angular velocity}
      \field{urlday}{17}
      \field{urlmonth}{10}
      \field{urlyear}{2023}
      \field{volume}{18}
      \field{year}{1990}
      \field{dateera}{ce}
      \field{urldateera}{ce}
      \field{pages}{119\bibrangedash 123}
      \range{pages}{5}
      \verb{doi}
      \verb 10.1177/036354659001800201
      \endverb
      \verb{file}
      \verb SAGE PDF Full Text:C\:\\Users\\etienne.ricard\\Zotero\\storage\\D58EZIJ2\\Otis et al. - 1990 - Torque production in the shoulder of the normal yo.pdf:application/pdf
      \endverb
      \verb{urlraw}
      \verb https://doi.org/10.1177/036354659001800201
      \endverb
      \verb{url}
      \verb https://doi.org/10.1177/036354659001800201
      \endverb
    \endentry
    \entry{panariello_biomechanical_2022}{article}{}{}
      \name{author}{6}{}{%
        {{un=0,uniquepart=base,hash=6a1dab31554e88986d4c26d44ab1576c}{%
           family={Panariello},
           familyi={P\bibinitperiod},
           given={Dario},
           giveni={D\bibinitperiod},
           givenun=0}}%
        {{un=0,uniquepart=base,hash=3cbc59fc9617d5918125f17f17cc70cf}{%
           family={Grazioso},
           familyi={G\bibinitperiod},
           given={Stanislao},
           giveni={S\bibinitperiod},
           givenun=0}}%
        {{un=0,uniquepart=base,hash=9a6b81c04fafe90211979a3494a6f707}{%
           family={Caporaso},
           familyi={C\bibinitperiod},
           given={Teodorico},
           giveni={T\bibinitperiod},
           givenun=0}}%
        {{un=0,uniquepart=base,hash=1e1693602cf41985d4faec77e214ef6e}{%
           family={Palomba},
           familyi={P\bibinitperiod},
           given={Angela},
           giveni={A\bibinitperiod},
           givenun=0}}%
        {{un=0,uniquepart=base,hash=3f9aba56c77fa25d2bd304d643cb872e}{%
           family={Di\bibnamedelima Gironimo},
           familyi={D\bibinitperiod\bibinitdelim G\bibinitperiod},
           given={Giuseppe},
           giveni={G\bibinitperiod},
           givenun=0}}%
        {{un=0,uniquepart=base,hash=90c17ce8531171c8bd228860b0b62f27}{%
           family={Lanzotti},
           familyi={L\bibinitperiod},
           given={Antonio},
           giveni={A\bibinitperiod},
           givenun=0}}%
      }
      \strng{namehash}{bbf1a39f3edf1728756e32c7243387c0}
      \strng{fullhash}{501e1f1408e8d0c76adb252512410ce4}
      \strng{fullhashraw}{501e1f1408e8d0c76adb252512410ce4}
      \strng{bibnamehash}{501e1f1408e8d0c76adb252512410ce4}
      \strng{authorbibnamehash}{501e1f1408e8d0c76adb252512410ce4}
      \strng{authornamehash}{bbf1a39f3edf1728756e32c7243387c0}
      \strng{authorfullhash}{501e1f1408e8d0c76adb252512410ce4}
      \strng{authorfullhashraw}{501e1f1408e8d0c76adb252512410ce4}
      \field{sortinit}{P}
      \field{sortinithash}{ff3bcf24f47321b42cb156c2cc8a8422}
      \field{extradatescope}{labelyear}
      \field{labeldatesource}{}
      \true{uniqueprimaryauthor}
      \field{labelnamesource}{author}
      \field{labeltitlesource}{title}
      \field{abstract}{In this paper, we present a biomechanical analysis of the upper body, which includes upper-limb, neck and trunk, during the execution of overhead industrial tasks. The analysis is based on multiple performance metrics obtained from a biomechanical analysis of the worker during the execution of a specific task, i.e. an overhead drilling task, performed at different working heights. The analysis enables a full description of human movement and internal load state during the execution of the task, thought the evaluation of joint angles, joint torques and muscle activations. A digital human model is used to simulate and replicate the worker’s task in a virtual environment. The experiments were conduced in laboratory setting, where four subjects, with different anthropometric characteristics, have performed 48 drilling tasks in two different working heights defined as low configuration and middle configuration. The results of analysis have impact on providing the best configuration of the worker within the industrial workplace and/or providing guidelines for developing assistance devices which can reduce the physical overloading acting on the worker’s body.}
      \field{day}{1}
      \field{issn}{1955-2505}
      \field{journaltitle}{International Journal on Interactive Design and Manufacturing ({IJIDeM})}
      \field{langid}{english}
      \field{month}{6}
      \field{number}{2}
      \field{shortjournal}{Int J Interact Des Manuf}
      \field{title}{Biomechanical analysis of the upper body during overhead industrial tasks using electromyography and motion capture integrated with digital human models}
      \field{urlday}{3}
      \field{urlmonth}{1}
      \field{urlyear}{2023}
      \field{volume}{16}
      \field{year}{2022}
      \field{dateera}{ce}
      \field{urldateera}{ce}
      \field{pages}{733\bibrangedash 752}
      \range{pages}{20}
      \verb{doi}
      \verb 10.1007/s12008-022-00862-9
      \endverb
      \verb{file}
      \verb Full Text PDF:C\:\\Users\\etienne.ricard\\Zotero\\storage\\9LNLX4HI\\Panariello et al. - 2022 - Biomechanical analysis of the upper body during ov.pdf:application/pdf
      \endverb
      \verb{urlraw}
      \verb https://doi.org/10.1007/s12008-022-00862-9
      \endverb
      \verb{url}
      \verb https://doi.org/10.1007/s12008-022-00862-9
      \endverb
      \keyw{Biomechanics,Ergonomics,Electromyography,Digital human models,Industry,Overhead tasks}
    \endentry
    \entry{ramella_evaluation_2024}{article}{}{}
      \name{author}{6}{}{%
        {{un=0,uniquepart=base,hash=0e230993b437cab3067758f3bd420a9c}{%
           family={Ramella},
           familyi={R\bibinitperiod},
           given={Giulia},
           giveni={G\bibinitperiod},
           givenun=0}}%
        {{un=0,uniquepart=base,hash=a139b87a51010f17f52efe29c434a41d}{%
           family={Grazi},
           familyi={G\bibinitperiod},
           given={Lorenzo},
           giveni={L\bibinitperiod},
           givenun=0}}%
        {{un=0,uniquepart=base,hash=f0d8e54c8b81c58924a485a4e919c1f0}{%
           family={Giovacchini},
           familyi={G\bibinitperiod},
           given={Francesco},
           giveni={F\bibinitperiod},
           givenun=0}}%
        {{un=0,uniquepart=base,hash=4fb6efd64358dcbafe660ae1044b79b8}{%
           family={Trigili},
           familyi={T\bibinitperiod},
           given={Emilio},
           giveni={E\bibinitperiod},
           givenun=0}}%
        {{un=0,uniquepart=base,hash=d26ed1d75e96694725ddf2613b4e4f9b}{%
           family={Vitiello},
           familyi={V\bibinitperiod},
           given={Nicola},
           giveni={N\bibinitperiod},
           givenun=0}}%
        {{un=0,uniquepart=base,hash=e892863d44996b084e1446aa451b40c0}{%
           family={Crea},
           familyi={C\bibinitperiod},
           given={Simona},
           giveni={S\bibinitperiod},
           givenun=0}}%
      }
      \strng{namehash}{77b11e0a5a6ce97e47bb5c603609b689}
      \strng{fullhash}{95aaaa3f8ca3876c229dc8cfd496a2d0}
      \strng{fullhashraw}{95aaaa3f8ca3876c229dc8cfd496a2d0}
      \strng{bibnamehash}{95aaaa3f8ca3876c229dc8cfd496a2d0}
      \strng{authorbibnamehash}{95aaaa3f8ca3876c229dc8cfd496a2d0}
      \strng{authornamehash}{77b11e0a5a6ce97e47bb5c603609b689}
      \strng{authorfullhash}{95aaaa3f8ca3876c229dc8cfd496a2d0}
      \strng{authorfullhashraw}{95aaaa3f8ca3876c229dc8cfd496a2d0}
      \field{sortinit}{R}
      \field{sortinithash}{5e1c39a9d46ffb6bebd8f801023a9486}
      \field{extradatescope}{labelyear}
      \field{labeldatesource}{}
      \true{uniqueprimaryauthor}
      \field{labelnamesource}{author}
      \field{labeltitlesource}{title}
      \field{abstract}{Upper-limb occupational exoskeletons to support the workers' upper arms are typically designed to provide antigravitational support. Although typical work activities require workers to perform static and dynamic actions, the majority of the studies in literature investigated the effects of upper-limb occupational exoskeletons in static and quasi-static activities, while only a few works focused on dynamic tasks. This article presents a systematic evaluation of the effects of different levels of antigravitational support (from about 60\% to 100\% of the arm gravitational load) provided by a passive upper-limb occupational exoskeleton on muscles’ activity during repetitive arm movements. The effect of the exoskeleton on muscle activity was evaluated by the comparison of muscle activations with and without the exoskeleton. The average muscle activation was computed considering shoulder full flexion-extension cycles, and sub-movements, namely the arm-lifting (i.e., flexion) and arm-lowering (i.e., extension) movements. Results showed a quasi-linear correlation between antigravitational support and muscle activity reductions, both when considering the full flexion-extension cycle and in the arm-lifting movement (reductions were up to 64 and 61\% compared to not wearing the exoskeleton, respectively). When considering the arm-lowering movement, providing antigravitational support close to or higher than 100\% of the arm gravitational load led to increased muscle activations of the extensors (up to 127\%), suggesting that such an amount of antigravitational support may be not effective for a complete biomechanical load reduction on the shoulder district in dynamic tasks.}
      \field{day}{1}
      \field{issn}{0003-6870}
      \field{journaltitle}{Applied Ergonomics}
      \field{month}{5}
      \field{shortjournal}{Applied Ergonomics}
      \field{title}{Evaluation of antigravitational support levels provided by a passive upper-limb occupational exoskeleton in repetitive arm movements}
      \field{urlday}{29}
      \field{urlmonth}{2}
      \field{urlyear}{2024}
      \field{volume}{117}
      \field{year}{2024}
      \field{dateera}{ce}
      \field{urldateera}{ce}
      \field{pages}{104226}
      \range{pages}{1}
      \verb{doi}
      \verb 10.1016/j.apergo.2024.104226
      \endverb
      \verb{file}
      \verb ScienceDirect Snapshot:C\:\\Users\\etienne.ricard\\Zotero\\storage\\YJJS68BS\\S0003687024000036.html:text/html
      \endverb
      \verb{urlraw}
      \verb https://www.sciencedirect.com/science/article/pii/S0003687024000036
      \endverb
      \verb{url}
      \verb https://www.sciencedirect.com/science/article/pii/S0003687024000036
      \endverb
      \keyw{Ergonomics,Antigravitational support,Occupational exoskeletons,Repetitive arm movements,Upper-limb exoskeletons}
    \endentry
    \entry{rossini_design_2021}{article}{}{}
      \name{author}{9}{}{%
        {{un=0,uniquepart=base,hash=7019c20c530459fad4f82ee6fb7198d4}{%
           family={Rossini},
           familyi={R\bibinitperiod},
           given={Marco},
           giveni={M\bibinitperiod},
           givenun=0}}%
        {{un=0,uniquepart=base,hash=9f516c589c13c470654ef401bbf593ac}{%
           family={De\bibnamedelima Bock},
           familyi={D\bibinitperiod\bibinitdelim B\bibinitperiod},
           given={Sander},
           giveni={S\bibinitperiod},
           givenun=0}}%
        {{un=0,uniquepart=base,hash=64571fc7d9a2a06706bcd8be40ee680c}{%
           family={Have},
           familyi={H\bibinitperiod},
           given={Arthur},
           giveni={A\bibinitperiod},
           givenun=0,
           prefix={van\bibnamedelima der},
           prefixi={v\bibinitperiod\bibinitdelim d\bibinitperiod}}}%
        {{un=0,uniquepart=base,hash=2b93cdcf8e4a3a38a5b6ead5f863d2cb}{%
           family={Flynn},
           familyi={F\bibinitperiod},
           given={Louis},
           giveni={L\bibinitperiod},
           givenun=0}}%
        {{un=0,uniquepart=base,hash=c68afcee5200c3af3a4c352ae942e6a5}{%
           family={Rodriguez-Cianca},
           familyi={R\bibinithyphendelim C\bibinitperiod},
           given={David},
           giveni={D\bibinitperiod},
           givenun=0}}%
        {{un=0,uniquepart=base,hash=744122320ceba91e18638703d66b2b50}{%
           family={De\bibnamedelima Pauw},
           familyi={D\bibinitperiod\bibinitdelim P\bibinitperiod},
           given={Kevin},
           giveni={K\bibinitperiod},
           givenun=0}}%
        {{un=0,uniquepart=base,hash=d504d27ba7a7fc458f85acc72a4b07d0}{%
           family={Lefeber},
           familyi={L\bibinitperiod},
           given={Dirk},
           giveni={D\bibinitperiod},
           givenun=0}}%
        {{un=0,uniquepart=base,hash=1ce428cdf648b8d28d8dc99dc8640bd0}{%
           family={Geeroms},
           familyi={G\bibinitperiod},
           given={Joost},
           giveni={J\bibinitperiod},
           givenun=0}}%
        {{un=0,uniquepart=base,hash=e2b339ef24f5a73e92a931c16c0f2ef1}{%
           family={Rodriguez-Guerrero},
           familyi={R\bibinithyphendelim G\bibinitperiod},
           given={Carlos},
           giveni={C\bibinitperiod},
           givenun=0}}%
      }
      \strng{namehash}{6fb2d8f444e33f4c611474419aedd21c}
      \strng{fullhash}{fc214e50c78625989f0a12ade8914617}
      \strng{fullhashraw}{fc214e50c78625989f0a12ade8914617}
      \strng{bibnamehash}{fc214e50c78625989f0a12ade8914617}
      \strng{authorbibnamehash}{fc214e50c78625989f0a12ade8914617}
      \strng{authornamehash}{6fb2d8f444e33f4c611474419aedd21c}
      \strng{authorfullhash}{fc214e50c78625989f0a12ade8914617}
      \strng{authorfullhashraw}{fc214e50c78625989f0a12ade8914617}
      \field{sortinit}{R}
      \field{sortinithash}{5e1c39a9d46ffb6bebd8f801023a9486}
      \field{extradatescope}{labelyear}
      \field{labeldatesource}{}
      \true{uniqueprimaryauthor}
      \field{labelnamesource}{author}
      \field{labeltitlesource}{title}
      \field{abstract}{Exoskeleton technologies have the potential to reduce the prevalence of work-related musculoskeletal disorders. Despite the fast-growing industrial exoskeleton market, several bottlenecks have prevented their wide application, namely the lack of wearability, the amount of assistance they deliver and their usefulness in various working scenarios, outside of those they were specifically designed to perform. In this work we present the design, realization and evaluation of a new wearable shoulder exoskeleton that is kinematically compatible with the glenohumeral joint and features a new passive remote actuation system ({pRAS}). The latter has a twofold function: it delivers assistance only when needed and allows for a more convenient repositioning of the exoskeleton components, reducing the exoskeleton’s footprint and limiting the weight on the user’s arm. A test bench has been designed to validate the mechanical performance of the shoulder exoskeleton and experiments have been conducted to investigate its effect on users while executing overhead working tasks. Based on the muscle activity monitored in six subjects, we conclude that our exoskeleton reduces anterior deltoid activity by 22\% during the execution of overhead work. This preliminary study suggests that our device can successfully provide relief at the level of the shoulder without hindering the subject.}
      \field{issn}{2576-3202}
      \field{journaltitle}{{IEEE} Transactions on Medical Robotics and Bionics}
      \field{month}{11}
      \field{note}{Conference Name: {IEEE} Transactions on Medical Robotics and Bionics}
      \field{number}{4}
      \field{title}{Design and Evaluation of a Passive Cable-Driven Occupational Shoulder Exoskeleton}
      \field{urlday}{29}
      \field{urlmonth}{11}
      \field{urlyear}{2023}
      \field{volume}{3}
      \field{year}{2021}
      \field{dateera}{ce}
      \field{urldateera}{ce}
      \field{pages}{1020\bibrangedash 1031}
      \range{pages}{12}
      \verb{doi}
      \verb 10.1109/TMRB.2021.3110679
      \endverb
      \verb{file}
      \verb IEEE Xplore Abstract Record:C\:\\Users\\etienne.ricard\\Zotero\\storage\\WJPUDE8P\\9530453.html:text/html;IEEE Xplore Full Text PDF:C\:\\Users\\etienne.ricard\\Zotero\\storage\\BB48R5KD\\Rossini et al. - 2021 - Design and Evaluation of a Passive Cable-Driven Oc.pdf:application/pdf
      \endverb
      \verb{urlraw}
      \verb https://ieeexplore.ieee.org/document/9530453
      \endverb
      \verb{url}
      \verb https://ieeexplore.ieee.org/document/9530453
      \endverb
    \endentry
    \entry{sanger_evaluation_2022}{article}{}{}
      \name{author}{10}{}{%
        {{un=0,uniquepart=base,hash=039dd217d93b02439bbbbfecdd9f069e}{%
           family={Sänger},
           familyi={S\bibinitperiod},
           given={Johannes},
           giveni={J\bibinitperiod},
           givenun=0}}%
        {{un=0,uniquepart=base,hash=156fc0b5355ee49e425ec634b1fcb48f}{%
           family={Yao},
           familyi={Y\bibinitperiod},
           given={Zhejun},
           giveni={Z\bibinitperiod},
           givenun=0}}%
        {{un=0,uniquepart=base,hash=c3b02912ce3ec26abf36238a11e183a6}{%
           family={Schubert},
           familyi={S\bibinitperiod},
           given={Tim},
           giveni={T\bibinitperiod},
           givenun=0}}%
        {{un=0,uniquepart=base,hash=d7bb0c7775d99089339915325d0e57ec}{%
           family={Wolf},
           familyi={W\bibinitperiod},
           given={Alexander},
           giveni={A\bibinitperiod},
           givenun=0}}%
        {{un=0,uniquepart=base,hash=e51d193ddf31ccc178652d5be542b0ab}{%
           family={Molz},
           familyi={M\bibinitperiod},
           given={Carla},
           giveni={C\bibinitperiod},
           givenun=0}}%
        {{un=0,uniquepart=base,hash=8d142fc8e7f0035fc32d9c3cfb0912db}{%
           family={Miehling},
           familyi={M\bibinitperiod},
           given={Jörg},
           giveni={J\bibinitperiod},
           givenun=0}}%
        {{un=0,uniquepart=base,hash=c7afd7822b127475062c3e0b14cb4d65}{%
           family={Wartzack},
           familyi={W\bibinitperiod},
           given={Sandro},
           giveni={S\bibinitperiod},
           givenun=0}}%
        {{un=0,uniquepart=base,hash=f23e8fca5c1d9a6ad3a5386b518a1a30}{%
           family={Gwosch},
           familyi={G\bibinitperiod},
           given={Thomas},
           giveni={T\bibinitperiod},
           givenun=0}}%
        {{un=0,uniquepart=base,hash=e08d520a36ba967aae3b9ac47ab739c3}{%
           family={Matthiesen},
           familyi={M\bibinitperiod},
           given={Sven},
           giveni={S\bibinitperiod},
           givenun=0}}%
        {{un=0,uniquepart=base,hash=3cd9528eb5ee77338979397067fcad5e}{%
           family={Weidner},
           familyi={W\bibinitperiod},
           given={Robert},
           giveni={R\bibinitperiod},
           givenun=0}}%
      }
      \strng{namehash}{5e780b5f402aace96cb0f4b1d368aec8}
      \strng{fullhash}{2f3092e56230a51d2e4db0a5fbdac84e}
      \strng{fullhashraw}{2f3092e56230a51d2e4db0a5fbdac84e}
      \strng{bibnamehash}{2f3092e56230a51d2e4db0a5fbdac84e}
      \strng{authorbibnamehash}{2f3092e56230a51d2e4db0a5fbdac84e}
      \strng{authornamehash}{5e780b5f402aace96cb0f4b1d368aec8}
      \strng{authorfullhash}{2f3092e56230a51d2e4db0a5fbdac84e}
      \strng{authorfullhashraw}{2f3092e56230a51d2e4db0a5fbdac84e}
      \field{sortinit}{S}
      \field{sortinithash}{b164b07b29984b41daf1e85279fbc5ab}
      \field{extradatescope}{labelyear}
      \field{labeldatesource}{}
      \true{uniqueprimaryauthor}
      \field{labelnamesource}{author}
      \field{labeltitlesource}{title}
      \field{abstract}{Repetitive overhead work with a heavy load increases the risk for work-related shoulder disorders. Occupational exoskeletons supporting arm elevation are potential solutions to reduce that risk by lowering the physical strains on the shoulder. Many studies have reported a reduction in shoulder stress in various overhead tasks by using such exoskeletons. However, the support demand can vary in each phase of motion as well as in each individual task. This paper presents a laboratory study with five participants to evaluate the influence of the support level of an active shoulder exoskeleton in different motion phases (e.g., arm lifting, screw-in, and arm lowering of two overhead tasks) to identify the potential optimization of support at each phase. Results show that the support level of the exoskeleton should be adapted to the motion phase of the two chosen tasks. A higher support force is desired for the screw phase compared to the arm lifting and lowering phases, and the support level needs to be reduced immediately for arm lowering after the screw phase. The time for switching the support levels can be recognized by the electric current of the screwdriver.}
      \field{issn}{2076-3417}
      \field{journaltitle}{Applied Sciences}
      \field{langid}{english}
      \field{month}{1}
      \field{note}{Number: 21 Publisher: Multidisciplinary Digital Publishing Institute}
      \field{number}{21}
      \field{title}{Evaluation of Active Shoulder Exoskeleton Support to Deduce Application-Oriented Optimization Potentials for Overhead Work}
      \field{urlday}{7}
      \field{urlmonth}{1}
      \field{urlyear}{2024}
      \field{volume}{12}
      \field{year}{2022}
      \field{dateera}{ce}
      \field{urldateera}{ce}
      \field{pages}{10805}
      \range{pages}{1}
      \verb{doi}
      \verb 10.3390/app122110805
      \endverb
      \verb{file}
      \verb Full Text PDF:C\:\\Users\\etienne.ricard\\Zotero\\storage\\KAN5G9ZN\\Sänger et al. - 2022 - Evaluation of Active Shoulder Exoskeleton Support .pdf:application/pdf
      \endverb
      \verb{urlraw}
      \verb https://www.mdpi.com/2076-3417/12/21/10805
      \endverb
      \verb{url}
      \verb https://www.mdpi.com/2076-3417/12/21/10805
      \endverb
      \keyw{exoskeleton,human–machine interaction,interaction forces,{sEMG},biomechanical analysis,power tool,user experience}
    \endentry
    \entry{scherb_modelling_2023}{article}{}{}
      \name{author}{3}{}{%
        {{un=0,uniquepart=base,hash=0b358a12acedd8075a708fd3ff50189f}{%
           family={Scherb},
           familyi={S\bibinitperiod},
           given={David},
           giveni={D\bibinitperiod},
           givenun=0}}%
        {{un=0,uniquepart=base,hash=c7afd7822b127475062c3e0b14cb4d65}{%
           family={Wartzack},
           familyi={W\bibinitperiod},
           given={Sandro},
           giveni={S\bibinitperiod},
           givenun=0}}%
        {{un=0,uniquepart=base,hash=8d142fc8e7f0035fc32d9c3cfb0912db}{%
           family={Miehling},
           familyi={M\bibinitperiod},
           given={Jörg},
           giveni={J\bibinitperiod},
           givenun=0}}%
      }
      \strng{namehash}{974bf4b3d745d7f03eb1b7712c7cb603}
      \strng{fullhash}{e8ce70c2f130460d54e514e675835255}
      \strng{fullhashraw}{e8ce70c2f130460d54e514e675835255}
      \strng{bibnamehash}{e8ce70c2f130460d54e514e675835255}
      \strng{authorbibnamehash}{e8ce70c2f130460d54e514e675835255}
      \strng{authornamehash}{974bf4b3d745d7f03eb1b7712c7cb603}
      \strng{authorfullhash}{e8ce70c2f130460d54e514e675835255}
      \strng{authorfullhashraw}{e8ce70c2f130460d54e514e675835255}
      \field{sortinit}{S}
      \field{sortinithash}{b164b07b29984b41daf1e85279fbc5ab}
      \field{extradatescope}{labelyear}
      \field{labeldatesource}{}
      \true{uniqueprimaryauthor}
      \field{labelnamesource}{author}
      \field{labeltitlesource}{title}
      \field{abstract}{Exoskeletons, orthoses, exosuits, assisting robots and such devices referred to as wearable physical assistive devices are devices designed to augment or protect the human body by applying and transmitting force. Due to the problems concerning cost- and time-consuming user tests, in addition to the possibility to test different configurations of a device, the avoidance of a prototype and many more advantages, digital human models become more and more popular for evaluating the effects of wearable physical assistive devices on humans. The key indicator for the efficiency of assistance is the interface between device and human, consisting mainly of the soft biological tissue. However, the soft biological tissue is mostly missing in digital human models due to their rigid body dynamics. Therefore, this systematic review aims to identify interaction modelling approaches between wearable physical assistive devices and digital human models and especially to study how the soft biological tissue is considered in the simulation. The review revealed four interaction modelling approaches, which differ in their accuracy to recreate the occurring interactions in reality. Furthermore, within these approaches there are some incorporating the appearing relative motion between device and human body due to the soft biological tissue in the simulation. The influence of the soft biological tissue on the force transmission due to energy absorption on the other side is not considered in any publication yet. Therefore, the development of an approach to integrate the viscoelastic behaviour of soft biological tissue in the digital human models could improve the design of the wearable physical assistive device and thus increase its efficiency and efficacy.}
      \field{day}{10}
      \field{issn}{2296-4185}
      \field{journaltitle}{Frontiers in Bioengineering and Biotechnology}
      \field{month}{1}
      \field{note}{Publisher: Frontiers}
      \field{shortjournal}{Front. Bioeng. Biotechnol.}
      \field{title}{Modelling the interaction between wearable assistive devices and digital human models—A systematic review}
      \field{urlday}{6}
      \field{urlmonth}{1}
      \field{urlyear}{2024}
      \field{volume}{10}
      \field{year}{2023}
      \field{dateera}{ce}
      \field{urldateera}{ce}
      \field{pages}{1044275}
      \range{pages}{1}
      \verb{doi}
      \verb 10.3389/fbioe.2022.1044275
      \endverb
      \verb{file}
      \verb Snapshot:C\:\\Users\\etienne.ricard\\Zotero\\storage\\RBLTENMP\\full.html:text/html
      \endverb
      \verb{urlraw}
      \verb https://www.frontiersin.org/articles/10.3389/fbioe.2022.1044275
      \endverb
      \verb{url}
      \verb https://www.frontiersin.org/articles/10.3389/fbioe.2022.1044275
      \endverb
    \endentry
    \entry{seiferheld_biomechanical_2022}{article}{}{}
      \name{author}{5}{}{%
        {{un=0,uniquepart=base,hash=b98c977d9d626e78619c2670343eca50}{%
           family={Seiferheld},
           familyi={S\bibinitperiod},
           given={Bo\bibnamedelima Eitel},
           giveni={B\bibinitperiod\bibinitdelim E\bibinitperiod},
           givenun=0}}%
        {{un=0,uniquepart=base,hash=6000a778bbcb24b839218f51827609d2}{%
           family={Frost},
           familyi={F\bibinitperiod},
           given={Jeppe},
           giveni={J\bibinitperiod},
           givenun=0}}%
        {{un=0,uniquepart=base,hash=c59c3e8296f2db1cb502baf077ede15b}{%
           family={Krog},
           familyi={K\bibinitperiod},
           given={Mathias},
           giveni={M\bibinitperiod},
           givenun=0}}%
        {{un=0,uniquepart=base,hash=66e664f91bd704825e4c833fcaef1e34}{%
           family={Skals},
           familyi={S\bibinitperiod},
           given={Sebastian},
           giveni={S\bibinitperiod},
           givenun=0}}%
        {{un=0,uniquepart=base,hash=930897601cdf22a5906cc47afa018723}{%
           family={Andersen},
           familyi={A\bibinitperiod},
           given={Michael\bibnamedelima Skipper},
           giveni={M\bibinitperiod\bibinitdelim S\bibinitperiod},
           givenun=0}}%
      }
      \strng{namehash}{dc1c8009b47196f684a1749fcd5c58f9}
      \strng{fullhash}{61b10473af64c2b69d3edb73e7fd13d8}
      \strng{fullhashraw}{61b10473af64c2b69d3edb73e7fd13d8}
      \strng{bibnamehash}{61b10473af64c2b69d3edb73e7fd13d8}
      \strng{authorbibnamehash}{61b10473af64c2b69d3edb73e7fd13d8}
      \strng{authornamehash}{dc1c8009b47196f684a1749fcd5c58f9}
      \strng{authorfullhash}{61b10473af64c2b69d3edb73e7fd13d8}
      \strng{authorfullhashraw}{61b10473af64c2b69d3edb73e7fd13d8}
      \field{sortinit}{S}
      \field{sortinithash}{b164b07b29984b41daf1e85279fbc5ab}
      \field{extradatescope}{labelyear}
      \field{labeldatesource}{}
      \true{uniqueprimaryauthor}
      \field{labelnamesource}{author}
      \field{labeltitlesource}{title}
      \field{abstract}{Passive upper-extremity exoskeletons may decrease the risk of developing work-related musculoskeletal disorders. This study examined how shoulder muscle forces and biomechanical loads in the glenohumeral and L4-L5 joint changed as different support torque (1.1 Nm-11.2 Nm) and angle settings (60°-120°) of an exoskeleton were simulated during an overhead manual material handling task. Full-body kinematics of 15 grocery workers, who lifted a bread case (7.9 kg) onto shopping shelves (145.5 cm), were captured on site. The kinematic data were used to drive a detailed human-exoskeleton model based on inverse dynamics. Generally, simulations with maximum torque combined with a peak angle setting between 75°-105° reduced L4-L5 compression and anteroposterior shear forces, glenohumeral contact forces and shoulder flexor muscle forces. The exoskeleton therefore, seemed effective for reducing physical exposure during overhead handling. However, maximum torque with the lowest angle setting, 60°, increased musculoskeletal loading, suggesting that not adjusting the exoskeleton properly could be detrimental.}
      \field{issn}{1742-5549}
      \field{journaltitle}{International Journal of Human Factors Modelling and Simulation}
      \field{month}{1}
      \field{note}{Publisher: Inderscience Publishers}
      \field{number}{3}
      \field{title}{Biomechanical investigation of a passive upper-extremity exoskeleton for manual material handling - a computational parameter study and modelling approach}
      \field{urlday}{26}
      \field{urlmonth}{11}
      \field{urlyear}{2023}
      \field{volume}{7}
      \field{year}{2022}
      \field{dateera}{ce}
      \field{urldateera}{ce}
      \field{pages}{275\bibrangedash 300}
      \range{pages}{26}
      \verb{doi}
      \verb 10.1504/IJHFMS.2022.124304
      \endverb
      \verb{file}
      \verb Full Text PDF:C\:\\Users\\etienne.ricard\\Zotero\\storage\\8BE3SP64\\Seiferheld et al. - 2022 - Biomechanical investigation of a passive upper-ext.pdf:application/pdf
      \endverb
      \verb{urlraw}
      \verb https://www.inderscienceonline.com/doi/abs/10.1504/IJHFMS.2022.124304
      \endverb
      \verb{url}
      \verb https://www.inderscienceonline.com/doi/abs/10.1504/IJHFMS.2022.124304
      \endverb
      \keyw{biomechanics,computer simulation,exoskeleton device,lifting,manual material handling,{MMH},musculoskeletal diseases,musculoskeletal modelling}
    \endentry
    \entry{sugiura_further_1978}{article}{}{}
      \name{author}{1}{}{%
        {{un=0,uniquepart=base,hash=87589ee2754c9cfe013ae1a46c045da9}{%
           family={Sugiura},
           familyi={S\bibinitperiod},
           given={Nariaki},
           giveni={N\bibinitperiod},
           givenun=0}}%
      }
      \strng{namehash}{87589ee2754c9cfe013ae1a46c045da9}
      \strng{fullhash}{87589ee2754c9cfe013ae1a46c045da9}
      \strng{fullhashraw}{87589ee2754c9cfe013ae1a46c045da9}
      \strng{bibnamehash}{87589ee2754c9cfe013ae1a46c045da9}
      \strng{authorbibnamehash}{87589ee2754c9cfe013ae1a46c045da9}
      \strng{authornamehash}{87589ee2754c9cfe013ae1a46c045da9}
      \strng{authorfullhash}{87589ee2754c9cfe013ae1a46c045da9}
      \strng{authorfullhashraw}{87589ee2754c9cfe013ae1a46c045da9}
      \field{sortinit}{S}
      \field{sortinithash}{b164b07b29984b41daf1e85279fbc5ab}
      \field{extradatescope}{labelyear}
      \field{labeldatesource}{}
      \true{uniqueprimaryauthor}
      \field{labelnamesource}{author}
      \field{labeltitlesource}{title}
      \field{abstract}{Using Akaike's information criterion, three examples of statistical data are reanalyzed and show reasonably definite conclusions. One is concerned with the multiple comparison problem for the means in normal populations. The second is concerned with the grouping of the categories in a contingency table. The third is concerned with the multiple comparison problem for the analysis of variance by the iogit model in contingency tables, Finite correction of Akaike's information criterionis also proposed.}
      \field{day}{1}
      \field{issn}{0361-0926}
      \field{journaltitle}{Communications in Statistics - Theory and Methods}
      \field{month}{1}
      \field{note}{Publisher: Taylor \& Francis \_eprint: https://doi.org/10.1080/03610927808827599}
      \field{number}{1}
      \field{title}{Further analysis of the data by Akaike's information criterion and the finite corrections}
      \field{urlday}{14}
      \field{urlmonth}{12}
      \field{urlyear}{2023}
      \field{volume}{7}
      \field{year}{1978}
      \field{dateera}{ce}
      \field{urldateera}{ce}
      \field{pages}{13\bibrangedash 26}
      \range{pages}{14}
      \verb{doi}
      \verb 10.1080/03610927808827599
      \endverb
      \verb{urlraw}
      \verb https://doi.org/10.1080/03610927808827599
      \endverb
      \verb{url}
      \verb https://doi.org/10.1080/03610927808827599
      \endverb
      \keyw{detecting heterogeneity of h] ninomia1 populasion,finite correction ot {AIC},multiple compurison for means or variances,selection of variables for regression crouping calegolies}
    \endentry
    \entry{sylla_ergonomic_2014}{article}{}{}
      \name{author}{4}{}{%
        {{un=0,uniquepart=base,hash=a88d41e060c8c83f9f360c3606e7734b}{%
           family={Sylla},
           familyi={S\bibinitperiod},
           given={Nahema},
           giveni={N\bibinitperiod},
           givenun=0}}%
        {{un=0,uniquepart=base,hash=7abf46a28122b10fb22dc164db983af1}{%
           family={Bonnet},
           familyi={B\bibinitperiod},
           given={Vincent},
           giveni={V\bibinitperiod},
           givenun=0}}%
        {{un=0,uniquepart=base,hash=abdf818955e9def020678c4bd902413d}{%
           family={Colledani},
           familyi={C\bibinitperiod},
           given={Frédéric},
           giveni={F\bibinitperiod},
           givenun=0}}%
        {{un=0,uniquepart=base,hash=b13451fe5ba58993746b26e2994ea050}{%
           family={Fraisse},
           familyi={F\bibinitperiod},
           given={Philippe},
           giveni={P\bibinitperiod},
           givenun=0}}%
      }
      \strng{namehash}{40860b8e2c56ba3cc5b6b0671118451d}
      \strng{fullhash}{6e287cc3c11d4bfd59c25417ffc0b36d}
      \strng{fullhashraw}{6e287cc3c11d4bfd59c25417ffc0b36d}
      \strng{bibnamehash}{6e287cc3c11d4bfd59c25417ffc0b36d}
      \strng{authorbibnamehash}{6e287cc3c11d4bfd59c25417ffc0b36d}
      \strng{authornamehash}{40860b8e2c56ba3cc5b6b0671118451d}
      \strng{authorfullhash}{6e287cc3c11d4bfd59c25417ffc0b36d}
      \strng{authorfullhashraw}{6e287cc3c11d4bfd59c25417ffc0b36d}
      \field{sortinit}{S}
      \field{sortinithash}{b164b07b29984b41daf1e85279fbc5ab}
      \field{extradatescope}{labelyear}
      \field{labeldatesource}{}
      \true{uniqueprimaryauthor}
      \field{labelnamesource}{author}
      \field{labeltitlesource}{title}
      \field{abstract}{In {PSA} Peugeot Citroen factories, high precision requirements of workstations make them being manual. One of the main goal of the car manufacturer is to minimize the pain of workers while maintaining high efficiency of production lines. Consequently, assisting operators with an exoskeleton is a potential solution for improving ergonomics of painful workstations while respecting industrial constraints. To determine ergonomic performances of an exoskeleton, human joint angles and torques, ground reaction forces, and duration of operations are analysed for eight subjects performing a representative screwing task. Experiments were performed using {ABLE} upper-limb exoskeleton, developed by the French Atomic Energy Commission ({CEA}), which has the functionality to compensate arm and tools loads. Results show a clear reduction of the sum of the joints torques, up to 38.9\%, given by {ABLE} supply and invite to make concrete the use of exoskeletons in car assembly lines. Relevance to industry In industries, workers performing manual operations are subjected to musculoskeletal disorders ({MSD}). The usage of robotic devices such as exoskeletons might then be a relevant solution to reduce workers pain and prevent {MSD}. The paper describes how to assess ergonomic performances of such robotic devices for a future usage in industry.}
      \field{day}{1}
      \field{issn}{0169-8141}
      \field{journaltitle}{International Journal of Industrial Ergonomics}
      \field{langid}{english}
      \field{month}{7}
      \field{note}{Number: 4}
      \field{number}{4}
      \field{shortjournal}{International Journal of Industrial Ergonomics}
      \field{title}{Ergonomic contribution of {ABLE} exoskeleton in automotive industry}
      \field{urlday}{23}
      \field{urlmonth}{8}
      \field{urlyear}{2022}
      \field{volume}{44}
      \field{year}{2014}
      \field{dateera}{ce}
      \field{urldateera}{ce}
      \field{pages}{475\bibrangedash 481}
      \range{pages}{7}
      \verb{doi}
      \verb 10.1016/j.ergon.2014.03.008
      \endverb
      \verb{file}
      \verb ScienceDirect Full Text PDF:C\:\\Users\\etienne.ricard\\Zotero\\storage\\5JXY5SBZ\\Sylla et al. - 2014 - Ergonomic contribution of ABLE exoskeleton in auto.pdf:application/pdf;ScienceDirect Snapshot:C\:\\Users\\etienne.ricard\\Zotero\\storage\\6AIWHM66\\S0169814114000833.html:text/html
      \endverb
      \verb{urlraw}
      \verb https://www.sciencedirect.com/science/article/pii/S0169814114000833
      \endverb
      \verb{url}
      \verb https://www.sciencedirect.com/science/article/pii/S0169814114000833
      \endverb
      \keyw{Ergonomics,Automotive industry,Cobot,Intelligent assist device ({IAD}),Upper limb exoskeleton}
    \endentry
    \entry{theurel_occupational_2019}{article}{}{}
      \name{author}{2}{}{%
        {{un=0,uniquepart=base,hash=2dd8ab1573df743e290554695d1bc918}{%
           family={Theurel},
           familyi={T\bibinitperiod},
           given={Jean},
           giveni={J\bibinitperiod},
           givenun=0}}%
        {{un=0,uniquepart=base,hash=6bb37b2db94a557688d489d7c9a979dc}{%
           family={Desbrosses},
           familyi={D\bibinitperiod},
           given={Kévin},
           giveni={K\bibinitperiod},
           givenun=0}}%
      }
      \strng{namehash}{872f33c0674dc3cf3b25fc0fc9bb6f2f}
      \strng{fullhash}{872f33c0674dc3cf3b25fc0fc9bb6f2f}
      \strng{fullhashraw}{872f33c0674dc3cf3b25fc0fc9bb6f2f}
      \strng{bibnamehash}{872f33c0674dc3cf3b25fc0fc9bb6f2f}
      \strng{authorbibnamehash}{872f33c0674dc3cf3b25fc0fc9bb6f2f}
      \strng{authornamehash}{872f33c0674dc3cf3b25fc0fc9bb6f2f}
      \strng{authorfullhash}{872f33c0674dc3cf3b25fc0fc9bb6f2f}
      \strng{authorfullhashraw}{872f33c0674dc3cf3b25fc0fc9bb6f2f}
      \field{sortinit}{T}
      \field{sortinithash}{9af77f0292593c26bde9a56e688eaee9}
      \field{extradatescope}{labelyear}
      \field{labeldatesource}{}
      \true{uniqueprimaryauthor}
      \field{labelnamesource}{author}
      \field{labeltitlesource}{shorttitle}
      \field{abstract}{Background: To address the prevalence of workrelated {MSDs} in physically demanding tasks, research is now focusing on new approaches, such as the use of exoskeletons. Purpose: Based on the available evidence underlying the claimed efficiency of occupational exoskeletons in reducing biomechanical strains at work, the aim of this paper is to relate the claimed effectiveness of exoskeletons at reducing muscle demand to the pathophysiological mechanisms underlying {MSDs}. A further aim is to analyze the literature to highlight the main deficiencies in current knowledge, in order to guide the research necessary to develop future generations of exoskeletons. Methods: A narrative review was completed, based on an electronic literature search, considering occupational applications of exoskeletons from January 1980 to January 2019. Results: Thirty articles, each of which evaluated the effects of occupational exoskeletons on physical workload, were considered relevant to discuss with respect to the pathophysiological origins of {MSDs}. We found 22 studies that were directly related to back-assistive exoskeletons. Studies mainly focused on back muscle activity, but additional factors contributing to low back pain were also considered (muscle fatigue, spine loading, perceived pain, and posture). Eight papers were directly related to upper-limb exoskeletons. Conclusions: Within the scope of the specific task for which exoskeleton use has been designed, exoskeletons have been found to have clear potential in limiting local muscular demands. However, the current state of knowledge does not support an unreserved endorsement for using these technologies for {MSDs} prevention. Additional research is needed to better understand posture and movement control mechanisms, when the postural and/or upper limb muscular chains are assisted. The impacts of movement assistance on neuromuscular coordination and joints kinematics also need to be clarified. Several other questions remain to be examined, in particular related to the occurrence of muscle fatigue and chronic adaptations.}
      \field{journaltitle}{{IISE} Transactions on Occupational Ergonomics and Human Factors}
      \field{note}{Publisher: Taylor \& Francis}
      \field{number}{3}
      \field{series}{Occupational Exoskeletons}
      \field{shorttitle}{Occupational Exoskeletons}
      \field{title}{Occupational Exoskeletons: Overview of Their Benefits and Limitations in Preventing Work-Related Musculoskeletal Disorders}
      \field{urlday}{4}
      \field{urlmonth}{1}
      \field{urlyear}{2024}
      \field{volume}{7}
      \field{year}{2019}
      \field{dateera}{ce}
      \field{urldateera}{ce}
      \field{pages}{264\bibrangedash 280}
      \range{pages}{17}
      \verb{doi}
      \verb 10.1080/24725838.2019.1638331
      \endverb
      \verb{file}
      \verb Full Text PDF:C\:\\Users\\etienne.ricard\\Zotero\\storage\\7ECBGBVF\\Theurel et Desbrosses - 2019 - Occupational Exoskeletons Overview of Their Benef.pdf:application/pdf
      \endverb
      \verb{urlraw}
      \verb https://hal.science/hal-03066649
      \endverb
      \verb{url}
      \verb https://hal.science/hal-03066649
      \endverb
      \keyw{wearable robots,Assistive devices,low back pain,shoulder tendinopathy,workload}
    \endentry
    \entry{van_der_have_exo4work_2022}{article}{}{}
      \name{author}{5}{}{%
        {{un=0,uniquepart=base,hash=64571fc7d9a2a06706bcd8be40ee680c}{%
           family={Have},
           familyi={H\bibinitperiod},
           given={Arthur},
           giveni={A\bibinitperiod},
           givenun=0,
           prefix={van\bibnamedelima der},
           prefixi={v\bibinitperiod\bibinitdelim d\bibinitperiod}}}%
        {{un=0,uniquepart=base,hash=7019c20c530459fad4f82ee6fb7198d4}{%
           family={Rossini},
           familyi={R\bibinitperiod},
           given={Marco},
           giveni={M\bibinitperiod},
           givenun=0}}%
        {{un=0,uniquepart=base,hash=e2b339ef24f5a73e92a931c16c0f2ef1}{%
           family={Rodriguez-Guerrero},
           familyi={R\bibinithyphendelim G\bibinitperiod},
           given={Carlos},
           giveni={C\bibinitperiod},
           givenun=0}}%
        {{un=0,uniquepart=base,hash=5ffeeac90f2609aa4a7052101f6c02c7}{%
           family={Van\bibnamedelima Rossom},
           familyi={V\bibinitperiod\bibinitdelim R\bibinitperiod},
           given={Sam},
           giveni={S\bibinitperiod},
           givenun=0}}%
        {{un=0,uniquepart=base,hash=dee59e4a4ddc7d93dff1033f75fb1bd4}{%
           family={Jonkers},
           familyi={J\bibinitperiod},
           given={Ilse},
           giveni={I\bibinitperiod},
           givenun=0}}%
      }
      \strng{namehash}{d1d03a8156fb229dab45cfd0e89e0373}
      \strng{fullhash}{922fccabf374578debf4fe8a0f123571}
      \strng{fullhashraw}{922fccabf374578debf4fe8a0f123571}
      \strng{bibnamehash}{922fccabf374578debf4fe8a0f123571}
      \strng{authorbibnamehash}{922fccabf374578debf4fe8a0f123571}
      \strng{authornamehash}{d1d03a8156fb229dab45cfd0e89e0373}
      \strng{authorfullhash}{922fccabf374578debf4fe8a0f123571}
      \strng{authorfullhashraw}{922fccabf374578debf4fe8a0f123571}
      \field{sortinit}{v}
      \field{sortinithash}{afb52128e5b4dc4b843768c0113d673b}
      \field{extradatescope}{labelyear}
      \field{labeldatesource}{}
      \true{uniqueprimaryauthor}
      \field{labelnamesource}{author}
      \field{labeltitlesource}{title}
      \field{abstract}{Introduction Excessive physical shoulder musculoskeletal loading (muscle and joint contact forces), known to contribute to work-related shoulder disorders, can be reduced by a passive shoulder exoskeleton during quasi-static tasks. However, its effect on neighboring joints i.e. elbow, lower back, hip, and knee and its effect on joint contact forces have not been investigated. Furthermore, the effect of the exoskeleton's assistance versus movement adaptation when wearing the exoskeleton on musculoskeletal loading remains unexplored. Methods 3D motion capture and ground reaction forces were measured while 16 participants performed 5 simulated occupational tasks with and without the exoskeleton. A musculoskeletal modeling workflow was used to calculate musculoskeletal loading. Shoulder muscle fatigue was quantified using surface {EMG}. In addition, exoskeletons usability was quantified using the system usability scale. Results When wearing the passive shoulder exoskeleton, shoulder and elbow musculoskeletal loading decreased during the high lift and overhead wiring task, without increasing the musculoskeletal load at the back, hip and knee. In contrast, musculoskeletal loading in the shoulder, as well as in the knee increased while lifting a box from the ground to knee height and from elbow height to shoulder height. When wearing the exoskeleton, muscle activity of the Trapezius descendens, Deltoideus medius and Biceps brachii were reduced during the high lift. Conclusion The passive shoulder exoskeleton reduces musculoskeletal loading in the lower back, shoulder and elbow during simulated occupational tasks above shoulder height. In contrast, for tasks below shoulder height, the use of the exoskeleton needs to be critically reviewed to avoid increased musculoskeletal loading also in neighboring joints due to altered movement execution when wearing the exoskeleton.}
      \field{day}{1}
      \field{issn}{0003-6870}
      \field{journaltitle}{Applied Ergonomics}
      \field{month}{9}
      \field{shortjournal}{Applied Ergonomics}
      \field{title}{The Exo4Work shoulder exoskeleton effectively reduces muscle and joint loading during simulated occupational tasks above shoulder height}
      \field{urlday}{21}
      \field{urlmonth}{1}
      \field{urlyear}{2025}
      \field{volume}{103}
      \field{year}{2022}
      \field{dateera}{ce}
      \field{urldateera}{ce}
      \field{pages}{103800}
      \range{pages}{1}
      \verb{doi}
      \verb 10.1016/j.apergo.2022.103800
      \endverb
      \verb{file}
      \verb ScienceDirect Snapshot:C\:\\Users\\etienne.ricard\\Zotero\\storage\\E6LRU4T6\\S0003687022001235.html:text/html;Texte intégral:C\:\\Users\\etienne.ricard\\Zotero\\storage\\NS6RXC27\\van der Have et al. - 2022 - The Exo4Work shoulder exoskeleton effectively redu.pdf:application/pdf
      \endverb
      \verb{urlraw}
      \verb https://www.sciencedirect.com/science/article/pii/S0003687022001235
      \endverb
      \verb{url}
      \verb https://www.sciencedirect.com/science/article/pii/S0003687022001235
      \endverb
      \keyw{Full-body musculoskeletal modeling,Muscle fatigue,Passive shoulder exoskeleton,Simulated occupational tasks}
    \endentry
    \entry{van_engelhoven_evaluation_2018}{article}{}{}
      \name{author}{6}{}{%
        {{un=0,uniquepart=base,hash=0b31d862ac7242ca4d0ed01ffe99b002}{%
           family={Van\bibnamedelima Engelhoven},
           familyi={V\bibinitperiod\bibinitdelim E\bibinitperiod},
           given={Logan},
           giveni={L\bibinitperiod},
           givenun=0}}%
        {{un=0,uniquepart=base,hash=2f27fc6598664bf0fa56dfb266e61758}{%
           family={Poon},
           familyi={P\bibinitperiod},
           given={Nathan},
           giveni={N\bibinitperiod},
           givenun=0}}%
        {{un=0,uniquepart=base,hash=c12853e9f0c7c9141d4cb14fb0927480}{%
           family={Kazerooni},
           familyi={K\bibinitperiod},
           given={Homayoon},
           giveni={H\bibinitperiod},
           givenun=0}}%
        {{un=0,uniquepart=base,hash=4c06a347dfb1d657a269cbb33afbfc57}{%
           family={Barr},
           familyi={B\bibinitperiod},
           given={Alan},
           giveni={A\bibinitperiod},
           givenun=0}}%
        {{un=0,uniquepart=base,hash=211c7c41d82cb0ead1f607daf89c2e57}{%
           family={Rempel},
           familyi={R\bibinitperiod},
           given={David},
           giveni={D\bibinitperiod},
           givenun=0}}%
        {{un=0,uniquepart=base,hash=3230a00a9668c13591bbb67a527b9e38}{%
           family={Harris-Adamson},
           familyi={H\bibinithyphendelim A\bibinitperiod},
           given={Carisa},
           giveni={C\bibinitperiod},
           givenun=0}}%
      }
      \strng{namehash}{035d1fbbfa6a292266d0f72d5ab0ee29}
      \strng{fullhash}{c2e6f216107e772f54452cd50273a7ed}
      \strng{fullhashraw}{c2e6f216107e772f54452cd50273a7ed}
      \strng{bibnamehash}{c2e6f216107e772f54452cd50273a7ed}
      \strng{authorbibnamehash}{c2e6f216107e772f54452cd50273a7ed}
      \strng{authornamehash}{035d1fbbfa6a292266d0f72d5ab0ee29}
      \strng{authorfullhash}{c2e6f216107e772f54452cd50273a7ed}
      \strng{authorfullhashraw}{c2e6f216107e772f54452cd50273a7ed}
      \field{extraname}{1}
      \field{sortinit}{V}
      \field{sortinithash}{afb52128e5b4dc4b843768c0113d673b}
      \field{extradatescope}{labelyear}
      \field{labeldatesource}{}
      \true{uniqueprimaryauthor}
      \field{labelnamesource}{author}
      \field{labeltitlesource}{title}
      \field{abstract}{Introduction: Les tâches aériennes augmentent le risque de troubles musculo-squelettiques liés au travail pour les travailleurs de l’industrie. Un exosquelette de support d’épaule avec un couple réglable et dépendant de l’angle (appelé {shoulderX} dans cet article pour plus de brièveté) a été conçu et construit au laboratoire d’ingénierie humaine et de robotique de l’Université de Californie à Berkeley pour les travailleurs effectuant des tâches aériennes. {shoulderX} a été conçu spécifiquement pour réduire l’exposition à de grandes forces d’effort musculaire sur le complexe de l’épaule à partir du travail aérien. Méthode: Nous avons évalué {shoulderX} en mesurant l’activation musculaire du trapèze supérieur ({UT}), du deltoïde antérieur ({AD}), du triceps à longue tête ({TR}) et de l’infraspinatus ({IF}) lors de tâches aériennes statiques et dynamiques. Treize sujets masculins ayant de l’expérience dans les industries de la construction ou de la fabrication ont été recrutés pour effectuer des tâches aériennes à l’aide d’outils légers (0,45 kg) et lourds (2,25 kg) avec quatre niveaux de support d’exosquelette (0, 8,5, 13,0, 20,0 Nm de couple de crête). Résultats: Dans toutes les conditions, l’activité musculaire fléchisseuse de l’épaule du porteur de {UT}, {AD} a été réduite avec une force croissante de l’é{pauleX} jusqu’à 80\%. Les sujets ont unanimement préféré l’utilisation de l’é{pauleX} à la condition non assistée pour tous les types de tâches (tâches aériennes statiques et dynamiques) et les poids des outils (0,45 kg et 2,25 kg). Conclusion: {shoulderX} réduit l’activité musculaire primaire du porteur dans le travail statique et dynamique au-dessus de la tête et se traduit par un modèle plus souhaitable et équilibré d’activation complexe de l’épaule. Cette enquête indique que {shoulderX} réduit le risque de blessures à l’épaule liées au travail pendant les tâches aériennes.}
      \field{day}{1}
      \field{issn}{2169-5067}
      \field{journaltitle}{Proceedings of the Human Factors and Ergonomics Society Annual Meeting}
      \field{langid}{english}
      \field{month}{9}
      \field{note}{Number: 1 Publisher: {SAGE} Publications Inc}
      \field{number}{1}
      \field{shortjournal}{Proceedings of the Human Factors and Ergonomics Society Annual Meeting}
      \field{title}{Evaluation of an adjustable support shoulder exoskeleton on static and dynamic overhead tasks}
      \field{urlday}{20}
      \field{urlmonth}{8}
      \field{urlyear}{2022}
      \field{volume}{62}
      \field{year}{2018}
      \field{dateera}{ce}
      \field{urldateera}{ce}
      \field{pages}{804\bibrangedash 808}
      \range{pages}{5}
      \verb{doi}
      \verb 10.1177/1541931218621184
      \endverb
      \verb{file}
[truncated: 23,042 more chars]
